# Supplementary material for: Diet and temperature interactively impact brown adipose tissue gene regulation controlled by DNA methylation
Source: Mol Metab. 2026 Jan 1;104:102315. doi: 10.1016/j.molmet.2025.102315 (PMC12828542; doi:10.1016/j.molmet.2025.102315)
Supplement: Multimedia component 1 [file mmc1.xlsx]

## Sheet: Supp. Table 1
Gene	forward			reverse
36b4	TCATCCAGCAGGTGTTTGACA			GGCACCGAGGCAACAGTT
Acaa1a	GCCCTCTAAAGACCCCATCCTA			CCTGCGGGAACCTAGCG
Bmp8b	TCCACCAACCACGCCACTAT			CAGTAGGCACACAGCACACCT
Cpne5	TAACACGCTCAACCCGGAC			CCATCCAAAGACCACTTCCGTT
Nono	TGCTCCTGTGCCACCTGGTACTC			CCGGAGCTGGACGGTTGAATGC
Oxct2b	GCCAGCGATGACTCTTTTGC			TGATGATGAGGTCCACGCAG
Smarcc2	CTGCTCCATCCGTCATCCC			AGGATGTAGAGGGTTCGCCA

## Sheet: Supp. Table 2
ENSEMBL	Base mean	log2 FC	lfcSE	p-value	FDR	Symbol	ENTREZID	Tayler et al. log2 FC	Tayler et al. padj
ENSMUSG00000000001	211.554	0.279334	0.104701	0.00593164	0.0177363	Gnai3	14679
ENSMUSG00000000028	42.562	0.631296	0.210822	0.000931512	0.00345993	Cdc45	12544	0.588366	0.000668693
ENSMUSG00000000056	220.901	0.584358	0.107882	2.50446e-08	2.22645e-07	Narf	67608	0.765203	2.02003e-05
ENSMUSG00000000058	584.879	-0.646434	0.0831082	2.70828e-15	5.51261e-14	Cav2	12390	-0.760062	5.93493e-11
ENSMUSG00000000078	430.437	-0.835839	0.230217	6.2389e-05	0.000301001	Klf6	23849	-0.812471	2.30994e-07
ENSMUSG00000000085	127.827	-0.582219	0.131733	4.31525e-06	2.65534e-05	Scmh1	29871
ENSMUSG00000000088	300.867	0.816498	0.168055	2.80289e-07	2.11115e-06	Cox5a	12858	0.519756	3.6342e-06
ENSMUSG00000000093	85.1013	-0.65653	0.196148	0.000270623	0.00114221	Tbx2	21385	-1.15237	2.85674e-12
ENSMUSG00000000120	30.7172	-2.44685	0.271257	1.50089e-20	4.77584e-19	Ngfr	18053	-1.5933	8.11576e-08
ENSMUSG00000000127	107.858	-0.302489	0.117186	0.00750239	0.0217871	Fer	14158
ENSMUSG00000000131	433.664	-0.393035	0.0679843	5.06605e-09	4.93216e-08	Xpo6	74204
ENSMUSG00000000134	332.86	0.339373	0.0806062	1.8577e-05	0.000100765	Tfe3	209446	0.344502	3.59185e-05
ENSMUSG00000000168	4076.43	1.05571	0.068649	3.78947e-54	7.51621e-52	Dlat	235339	1.30099	8.112e-17
ENSMUSG00000000171	1154.3	0.89705	0.101439	2.02467e-19	5.79206e-18	Sdhd	66925	0.64284	2.45525e-10
ENSMUSG00000000194	362.864	-0.170046	0.0679611	0.0112634	0.0308144	Gpr107	277463
ENSMUSG00000000244	11.5222	-0.679585	0.351361	0.0140552	0.0373029	Tspan32	27027
ENSMUSG00000000253	1873.75	1.12794	0.240547	3.35248e-07	2.4894e-06	Gmpr	66355	1.83025	2.00485e-21
ENSMUSG00000000266	127.246	-0.354787	0.138118	0.00696064	0.0203763	Mid2	23947
ENSMUSG00000000275	410.695	-0.554952	0.112184	3.35175e-07	2.4894e-06	Trim25	217069
ENSMUSG00000000276	184.326	-0.263745	0.110059	0.0134748	0.0359604	Dgke	56077	-0.449923	4.66379e-05
ENSMUSG00000000282	147.519	-0.761328	0.166818	1.38425e-06	9.27559e-06	Mnt	17428
ENSMUSG00000000290	90.0463	-1.61031	0.239002	1.48893e-12	2.20389e-11	Itgb2	16414
ENSMUSG00000000317	254.973	-1.44281	0.248446	6.47123e-10	7.04808e-09	Bcl6b	12029	-2.4182	7.96565e-07
ENSMUSG00000000318	27.3655	-0.832174	0.335461	0.00264139	0.0086867	Clec10a	17312	-1.32614	8.61932e-05
ENSMUSG00000000326	1617.18	1.8574	0.124263	1.04214e-51	1.80614e-49	Comt	12846	1.81021	1.781e-22
ENSMUSG00000000339	69.8089	0.414836	0.169186	0.00829059	0.0237248	Rtca	66368	0.783387	4.03597e-11
ENSMUSG00000000340	627.135	1.17706	0.0872916	3.1713e-42	3.58297e-40	Dbt	13171	1.2992	8.80025e-22
ENSMUSG00000000346	401.696	0.43541	0.0835611	1.12832e-07	9.08921e-07	Dazap2	23994	0.21562	0.0267356
ENSMUSG00000000355	76.4409	0.627192	0.162246	3.98385e-05	0.000201062	Mcts1	68995	0.346444	0.000277077
ENSMUSG00000000374	697.544	0.462295	0.0691618	1.42691e-11	1.89946e-10	Trappc10	216131	0.623443	3.03042e-11
ENSMUSG00000000384	489.655	0.635575	0.0768372	5.16439e-17	1.23413e-15	Tbrg4	21379	0.670441	3.24333e-11
ENSMUSG00000000386	8.92718	-1.39976	0.55045	0.000927721	0.00344728	Mx1	17857
ENSMUSG00000000399	610.933	0.998097	0.0901915	3.30721e-29	2.01492e-27	Ndufa9	66108	0.870034	4.27057e-14
ENSMUSG00000000409	4.18168	-2.46095	0.704579	4.11511e-05	0.000207101	Lck	16818
ENSMUSG00000000441	371.87	0.31366	0.0831286	0.000122004	0.000554314	Raf1	110157	0.721295	2.24628e-13
ENSMUSG00000000530	244.354	0.314033	0.100323	0.00138641	0.00491439	Acvrl1	11482
ENSMUSG00000000532	105.12	-0.581128	0.200405	0.00147156	0.0051843	Acvr1b	11479	-0.517947	0.000136665
ENSMUSG00000000538	982.679	-0.160919	0.0579228	0.00504238	0.0153708	Tom1l2	216810
ENSMUSG00000000552	126.024	0.747557	0.192387	2.7454e-05	0.000143424	Zfp385a	29813
ENSMUSG00000000555	332.273	-0.659183	0.347182	0.015166	0.0397838	Itga5	16402	-0.889412	2.72316e-07
ENSMUSG00000000561	80.2921	0.358521	0.154154	0.0134114	0.0358125	Wdr77	70465
ENSMUSG00000000563	847.118	0.646744	0.0820876	1.43593e-15	3.02274e-14	Atp5pb	11950	0.647146	6.66089e-10
ENSMUSG00000000594	380.168	-0.231703	0.0927055	0.010708	0.0295782	Gm2a	14667
ENSMUSG00000000605	432.913	0.507922	0.0765681	1.6825e-11	2.22806e-10	Clcn4	12727	0.273285	0.0020446
ENSMUSG00000000628	4351.75	2.1945	0.115433	1.20335e-81	5.23927e-79	Hk2	15277	1.80232	1.02659e-30
ENSMUSG00000000682	3.91763	-1.8205	0.798933	0.00146878	0.00517653	Cd52	23833	-1.61292	3.10123e-05
ENSMUSG00000000686	163.805	0.595208	0.127785	1.31423e-06	8.82629e-06	Abhd15	67477	0.804964	2.27244e-07
ENSMUSG00000000693	45.1158	-0.511955	0.216895	0.00824921	0.023614	Loxl3	16950	-0.535091	0.0367815
ENSMUSG00000000731	2.808	0.977455	0.87127	0.0179938	0.0460315	Aire	11634
ENSMUSG00000000732	27.0585	-0.806905	0.255157	0.000357746	0.00147247	Icosl	50723	-0.996147	0.000207689
ENSMUSG00000000738	473.176	0.541337	0.0727611	4.62067e-14	8.14251e-13	Spg7	234847	0.585258	2.18313e-08
ENSMUSG00000000743	305.496	0.351757	0.112646	0.00125484	0.0045012	Chmp1a	234852	0.330489	1.72158e-06
ENSMUSG00000000751	137.367	-0.263064	0.11234	0.0155985	0.040765	Rpa1	68275	-0.460676	2.56051e-05
ENSMUSG00000000787	1100.85	0.660368	0.0781678	1.0511e-17	2.66523e-16	Ddx3x	13205	0.497534	0.000213574
ENSMUSG00000000791	1.729	-1.93176	1.26389	0.00504433	0.0153741	Il12rb1	16161
ENSMUSG00000000804	337.64	0.301916	0.0719806	2.12393e-05	0.000113652	Usp32	237898	0.842282	1.53994e-11
ENSMUSG00000000817	1.03267	-0.355355	0.680773	0.0196066	0.0495045	Fasl	14103
ENSMUSG00000000823	241.473	-0.978242	0.101824	1.44695e-22	5.32567e-21	Zfp512b	269401	-0.73499	7.34916e-06
ENSMUSG00000000827	296.648	0.256451	0.0852393	0.00218207	0.00732457	Tpd52l2	66314	0.475617	6.42083e-09
ENSMUSG00000000838	137.213	-0.295171	0.117811	0.00940562	0.0264784	Fmr1	14265
ENSMUSG00000000861	4.66169	-1.9027	0.684607	0.000381131	0.00155902	Bcl11a	14025
ENSMUSG00000000869	4.85048	-1.07548	0.605143	0.00775733	0.0224108	Il4	16189
ENSMUSG00000000876	293.593	0.410231	0.106138	7.40058e-05	0.000351331	Pxmp4	59038	0.612591	1.62428e-11
ENSMUSG00000000884	16.6769	-0.714632	0.274886	0.0024797	0.00820635	Gnb1l	13972	-0.753819	0.00189959
ENSMUSG00000000901	38.6826	-1.77511	0.242265	2.14204e-14	3.96656e-13	Mmp11	17385	-1.63636	6.11418e-09
ENSMUSG00000000915	289.395	1.05687	0.104637	8.74486e-25	3.86623e-23	Hip1r	29816	1.47873	7.78718e-19
ENSMUSG00000000916	108.942	0.593659	0.116974	1.60034e-07	1.25517e-06	Nsun5	100609	0.633786	0.00225758
ENSMUSG00000000957	162.237	-1.31504	0.151498	4.91109e-19	1.36767e-17	Mmp14	17387	-1.33101	1.76166e-09
ENSMUSG00000000959	482.738	0.583685	0.0777921	2.66799e-14	4.85486e-13	Oxa1l	69089	0.347678	0.000581688
ENSMUSG00000000982	2.64326	-3.22144	1.58145	0.000812829	0.00305856	Ccl3	20302
ENSMUSG00000001016	109.906	-0.312973	0.124523	0.00887479	0.0251666	Ilf2	67781
ENSMUSG00000001034	94.567	-0.550897	0.164155	0.000344798	0.00142543	Mapk7	23939	-0.872812	9.76263e-07
ENSMUSG00000001052	476.67	-0.618097	0.0918222	6.5679e-12	9.08161e-11	Sec24b	99683
ENSMUSG00000001053	191.628	-1.22684	0.151077	6.32036e-17	1.50433e-15	N4bp3	212706	-1.22076	6.83331e-15
ENSMUSG00000001065	206.203	-0.382615	0.119796	0.000916559	0.0034122	Zfp276	57247	-0.486638	0.00111258
ENSMUSG00000001082	67.294	-0.751772	0.171004	3.1395e-06	1.97127e-05	Mfsd10	68294	-0.855185	2.06584e-06
ENSMUSG00000001100	825.115	0.945758	0.0808675	2.79799e-32	2.04701e-30	Poldip2	67811	1.02423	1.20938e-23
ENSMUSG00000001119	1354.83	-1.19736	0.15793	4.74748e-15	9.41637e-14	Col6a1	12833	-1.22722	5.14386e-14
ENSMUSG00000001123	257.971	0.325297	0.107973	0.0018896	0.00645822	Lgals9	16859	0.575608	0.000229553
ENSMUSG00000001128	106.776	-1.02669	0.20648	1.11925e-07	9.0202e-07	Cfp	18636	-0.924913	0.00187637
ENSMUSG00000001134	29.0599	0.875726	0.241209	5.85992e-05	0.000284641	Uxt	22294	0.650842	0.00452034
ENSMUSG00000001138	276.911	-0.662739	0.119927	1.10136e-08	1.03114e-07	Cnnm3	94218
ENSMUSG00000001143	259.729	0.463295	0.11039	1.52612e-05	8.38496e-05	Lman2l	214895	0.394895	1.2496e-05
ENSMUSG00000001151	276.032	-0.299101	0.109856	0.00493998	0.0150869	Pcnt	18541
ENSMUSG00000001156	103.28	-0.725298	0.163087	2.5727e-06	1.64548e-05	Mxd1	17119
ENSMUSG00000001175	1108.58	0.829621	0.0809099	2.83342e-25	1.30359e-23	Calm1	12313	0.708294	8.43708e-16
ENSMUSG00000001211	3788.15	0.855858	0.0865796	1.21889e-23	4.87859e-22	Agpat3	28169	1.07605	7.70494e-26
ENSMUSG00000001228	57.9884	-1.91961	0.281404	6.60466e-13	1.01989e-11	Uhrf1	18140	-1.0032	4.94913e-05
ENSMUSG00000001229	341.273	0.232256	0.0877689	0.00695732	0.0203699	Dpp9	224897	0.395215	0.00194338
ENSMUSG00000001240	148.187	-0.957687	0.14723	1.55449e-11	2.0662e-10	Ramp2	54409	-0.951804	8.51272e-08
ENSMUSG00000001247	8.3881	-1.41534	0.461836	0.000204563	0.000885033	Lsr	54135
ENSMUSG00000001248	437.153	-0.641633	0.118593	2.30861e-08	2.06364e-07	Gramd1a	52857	-0.690657	8.40645e-07
ENSMUSG00000001270	401.551	0.596551	0.271901	0.00955022	0.0268263	Ckb	12709	-0.878696	0.000455476
ENSMUSG00000001280	450.377	-0.509627	0.0646733	1.72674e-15	3.59254e-14	Sp1	20683
ENSMUSG00000001281	28.589	-0.935257	0.303029	0.000354318	0.00145971	Itgb7	16421
ENSMUSG00000001288	221.157	-0.915589	0.116328	7.72379e-16	1.69382e-14	Rarg	19411	-0.899275	8.26166e-17
ENSMUSG00000001313	28.8094	1.31881	0.23525	2.44632e-09	2.48121e-08	Rnd2	11858
ENSMUSG00000001334	55.1809	3.17678	0.543307	2.72936e-10	3.13122e-09	Fndc5	384061	1.63355	0.00397705
ENSMUSG00000001348	535.667	1.56303	0.110597	2.48831e-46	3.47023e-44	Acp5	11433	0.83177	3.24875e-10
ENSMUSG00000001366	338.273	0.780661	0.111446	6.75044e-13	1.04151e-11	Fbxo9	71538	0.572154	7.50869e-06
ENSMUSG00000001415	595.735	0.205712	0.0741988	0.0049408	0.0150869	Smg5	229512	0.501225	2.54349e-07
ENSMUSG00000001416	394.629	0.665014	0.0933658	3.59212e-13	5.70997e-12	Cct3	12462	0.636008	4.34153e-09
ENSMUSG00000001418	187.924	0.496935	0.11507	8.17959e-06	4.7608e-05	Glmp	56700	0.346513	6.28381e-05
ENSMUSG00000001419	1239.92	0.471405	0.0854199	2.04944e-08	1.84678e-07	Mef2d	17261	0.798258	1.36056e-14
ENSMUSG00000001420	297.473	0.632757	0.129594	3.87206e-07	2.84679e-06	Tmem79	71913	0.611916	0.00725328
ENSMUSG00000001424	440.136	-0.267286	0.0696798	0.000104074	0.000480182	Snd1	56463	-0.170649	0.0365234
ENSMUSG00000001435	561.159	-0.562763	0.193678	0.00151269	0.0053095	Col18a1	12822	-0.909297	5.99017e-06
ENSMUSG00000001436	209.845	0.491989	0.13222	0.000100303	0.000464225	Slc19a1	20509	0.522357	0.000729675
ENSMUSG00000001444	7.16011	-1.26586	0.454216	0.000556696	0.00218025	Tbx21	57765
ENSMUSG00000001445	328.288	0.843852	0.0927802	2.43032e-20	7.61116e-19	Mrpl10	107732	0.783751	3.99334e-27
ENSMUSG00000001467	160.054	1.0257	0.182806	3.20727e-09	3.20566e-08	Cyp51	13121	1.65721	3.87871e-12
ENSMUSG00000001472	1582.29	0.150085	0.0530535	0.0044088	0.0136445	Tcf25	66855	0.32633	2.08353e-06
ENSMUSG00000001482	233.181	0.46207	0.108447	1.1479e-05	6.48865e-05	Def8	23854	0.543585	3.84016e-08
ENSMUSG00000001506	4538.43	-1.58338	0.230725	6.47394e-13	1.00231e-11	Col1a1	12842	-1.63924	2.22338e-12
ENSMUSG00000001517	26.9828	-1.56106	0.31877	9.36608e-08	7.64839e-07	Foxm1	14235	-1.16687	0.00178416
ENSMUSG00000001520	29.3674	-0.583748	0.241351	0.00579319	0.0173805	Nrip2	60345	-1.02729	1.64551e-05
ENSMUSG00000001521	85.2128	-0.832062	0.156867	2.70194e-08	2.38892e-07	Tulp3	22158	-0.363669	0.0262318
ENSMUSG00000001525	515.254	-0.275593	0.113812	0.0124437	0.0335603	Tubb5	22154	-0.367441	0.0433595
ENSMUSG00000001542	221.656	0.362673	0.118953	0.00155479	0.00543779	Ell2	192657	0.899694	2.59997e-08
ENSMUSG00000001552	1135.39	-0.435862	0.0932667	1.78591e-06	1.17683e-05	Jup	16480	-0.930075	1.8085e-09
ENSMUSG00000001555	53.6461	-1.13774	0.213956	1.54793e-08	1.41413e-07	Fkbp10	14230	-0.786394	0.00277201
ENSMUSG00000001558	3.338	-1.53602	0.695311	0.00186689	0.0063904	Klhl10	66720
ENSMUSG00000001632	366.007	-0.405447	0.098769	2.55864e-05	0.000134376	Brpf1	78783
ENSMUSG00000001642	265.021	0.328464	0.0827398	5.27897e-05	0.000258816	Akr1b1	11677
ENSMUSG00000001663	50.6371	-1.86406	0.213356	2.10405e-19	5.98416e-18	Gstt1	14871	-1.82992	5.35845e-40
ENSMUSG00000001666	7.45176	1.76354	0.474614	1.58412e-05	8.68761e-05	Ddt	13202	1.4683	5.3911e-35
ENSMUSG00000001687	582.064	0.439328	0.0792546	1.79642e-08	1.62864e-07	Ubl3	24109	0.536277	2.00382e-09
ENSMUSG00000001739	128.292	-0.799536	0.125185	4.41787e-11	5.56944e-10	Cldn15	60363	-1.619	1.39224e-25
ENSMUSG00000001741	50.9641	-0.78398	0.194138	1.38961e-05	7.70133e-05	Il16	16170	-2.21599	1.25466e-11
ENSMUSG00000001750	222.606	-0.681921	0.123503	1.1201e-08	1.0474e-07	Tcirg1	27060	-0.696753	0.0315628
ENSMUSG00000001755	744.183	1.64113	0.0761917	7.02315e-104	5.45088e-101	Coasy	71743	1.57709	1.81095e-57
ENSMUSG00000001761	149.835	-1.0046	0.137082	3.99509e-14	7.1245e-13	Smo	319757	-0.855156	2.17753e-08
ENSMUSG00000001767	65.9939	0.461702	0.148021	0.00098737	0.00363872	Crnkl1	66877
ENSMUSG00000001768	240.971	-0.276833	0.11447	0.0123442	0.033357	Rin2	74030	0.32476	0.0497935
ENSMUSG00000001774	209.027	0.606305	0.126137	5.88775e-07	4.19235e-06	Chordc1	66917	0.84789	0.00108042
ENSMUSG00000001786	82.9556	-0.511964	0.175191	0.00164489	0.00571818	Fbxo7	69754	-0.297545	0.0122028
ENSMUSG00000001794	1657.69	0.586493	0.059837	4.79251e-23	1.82412e-21	Capns1	12336	0.406469	5.6033e-08
ENSMUSG00000001802	241.858	0.331202	0.143337	0.0148374	0.0390768	Lrp3	435965	0.601116	3.38653e-06
ENSMUSG00000001847	751.212	0.241855	0.0605085	5.36139e-05	0.000262353	Rac1	19353	0.171037	0.0299663
ENSMUSG00000001855	258.38	-0.385364	0.0856556	4.43775e-06	2.72228e-05	Nup214	227720
ENSMUSG00000001891	752.323	1.06662	0.11483	2.89309e-21	9.72591e-20	Ugp2	216558	1.91353	3.2918e-20
ENSMUSG00000001909	189.563	-0.290608	0.108035	0.00560449	0.0168939	Trmt1	212528
ENSMUSG00000001910	750.139	0.552878	0.0827905	1.19964e-11	1.6053e-10	Nacc1	66830	0.922874	2.2191e-18
ENSMUSG00000001918	3965.46	-0.430163	0.0900688	1.06169e-06	7.21711e-06	Slc1a5	20514	-0.342672	0.00487626
ENSMUSG00000001924	1567.74	0.211548	0.0597279	0.000359053	0.00147717	Uba1	22201	0.318233	0.000721423
ENSMUSG00000001930	389.063	0.260762	0.113177	0.0171499	0.0441574	Vwf	22371
ENSMUSG00000001942	140.512	0.608457	0.104543	2.37334e-09	2.41014e-08	Siae	22619	0.443036	2.02163e-06
ENSMUSG00000001983	197.177	0.983538	0.121207	9.13636e-17	2.14879e-15	Taco1	70207	1.07276	4.21311e-17
ENSMUSG00000002006	34.1027	-0.96596	0.227663	3.97654e-06	2.46134e-05	Pdzd4	245469	-0.721214	0.018448
ENSMUSG00000002010	4489.57	0.66637	0.0673592	1.57997e-23	6.21236e-22	Idh3g	15929	0.823142	2.31298e-14
ENSMUSG00000002015	441.155	0.888347	0.117971	1.06848e-14	2.02048e-13	Bcap31	27061	0.854169	1.67885e-33
ENSMUSG00000002020	1431.31	-0.663895	0.085285	2.48714e-15	5.09151e-14	Ltbp2	16997
ENSMUSG00000002028	838.243	-0.657727	0.0788857	2.8157e-17	6.92328e-16	Kmt2a	214162
ENSMUSG00000002032	27.6091	-1.00992	0.256776	1.35363e-05	7.52994e-05	Tmem25	71687	-1.70523	2.33974e-13
ENSMUSG00000002055	13.0155	-2.9941	0.491421	1.27437e-10	1.52268e-09	Spag5	54141	-2.41846	5.12516e-24
ENSMUSG00000002058	56.482	-0.804699	0.190247	5.64736e-06	3.40348e-05	Unc119	22248
ENSMUSG00000002059	338.515	0.393292	0.105348	0.000121763	0.000553638	Rab34	19376	0.429014	1.94952e-05
ENSMUSG00000002064	41.8149	0.415459	0.156549	0.00476074	0.0145845	Sdf2	20316	0.286726	0.00886661
ENSMUSG00000002102	287.148	0.364582	0.0969319	0.000117148	0.000535659	Psmc3	19182	0.395095	2.08884e-07
ENSMUSG00000002107	930.435	-0.211408	0.086443	0.0127099	0.0342106	Celf2	14007	0.258932	0.00233934
ENSMUSG00000002108	449.188	0.953129	0.0829112	3.1905e-31	2.1738e-29	Nr1h3	22259	0.939693	2.61569e-17
ENSMUSG00000002111	40.3748	-1.31368	0.331161	8.07001e-06	4.70316e-05	Spi1	20375
ENSMUSG00000002147	618.475	0.217797	0.0858991	0.00981702	0.0274118	Stat6	20852	0.294086	0.00283672
ENSMUSG00000002210	111.567	-0.315536	0.118773	0.00589987	0.017665	Smg9	71997
ENSMUSG00000002221	199.762	-0.254297	0.104162	0.0121069	0.0328053	Paxip1	55982
ENSMUSG00000002222	759.392	0.429319	0.0755149	8.66947e-09	8.2231e-08	Rmnd5a	68477	0.441082	0.00533324
ENSMUSG00000002227	76.201	-0.99165	0.168853	7.79764e-10	8.39034e-09	Mov10	17454	-0.838853	0.000106092
ENSMUSG00000002249	93.9233	-0.963832	0.170293	2.81542e-09	2.83783e-08	Tead3	21678	-0.70793	1.24823e-05
ENSMUSG00000002250	300.195	0.308521	0.12964	0.0126759	0.0341293	Ppard	19015	0.871462	4.80051e-13
ENSMUSG00000002265	490.774	0.533879	0.143096	8.70602e-05	0.000407689	Peg3	18616	1.27833	2.86146e-07
ENSMUSG00000002266	40.3197	-1.00656	0.218152	6.89263e-07	4.85366e-06	Zim1	22776	-1.18163	2.61081e-09
ENSMUSG00000002279	364.218	0.289412	0.114533	0.00898111	0.0254317	Lmf1	76483	0.372778	0.000192701
ENSMUSG00000002280	260.174	0.432784	0.0765579	9.54061e-09	9.00632e-08	Ciao3	67563	0.542328	5.49624e-07
ENSMUSG00000002289	2138.84	-1.65971	0.230599	5.31056e-14	9.25769e-13	Angptl4	57875	-2.03528	6.18664e-20
ENSMUSG00000002308	55.6476	0.373496	0.168655	0.0173344	0.0445489	Cd320	54219	0.29441	0.0384171
ENSMUSG00000002320	249.066	0.264415	0.0810486	0.00091549	0.00340893	Tm9sf1	74140
ENSMUSG00000002324	4.63659	-1.17827	0.688384	0.00691732	0.0202727	Rec8	56739
ENSMUSG00000002325	115.685	-0.489905	0.127984	6.74883e-05	0.000322725	Irf9	16391
ENSMUSG00000002332	240.834	0.554688	0.0932143	1.23762e-09	1.29577e-08	Dhrs1	52585	0.363512	8.63953e-05
ENSMUSG00000002341	125.58	2.02042	0.358192	1.08706e-09	1.14755e-08	Ncan	13004	5.03263	2.53741e-30
ENSMUSG00000002343	77.7421	0.799277	0.173764	1.03231e-06	7.03616e-06	Armc6	76813	0.542379	0.018898
ENSMUSG00000002379	146.548	0.847349	0.15507	1.05059e-08	9.88098e-08	Ndufa11	69875	0.566323	4.22424e-07
ENSMUSG00000002384	128.005	4.58131	0.30099	6.82024e-53	1.24233e-50	Bmp8b	12164	7.5674	3.99334e-27
ENSMUSG00000002393	275.152	0.680088	0.106051	4.78909e-11	6.02043e-10	Nr2f6	13864	0.75514	2.49077e-17
ENSMUSG00000002409	486.859	0.744761	0.10072	4.57534e-14	8.0706e-13	Dyrk1b	13549	1.29673	7.96957e-34
ENSMUSG00000002416	50.5995	0.374342	0.173013	0.0195308	0.0493481	Ndufb2	68198	0.40824	0.000101267
ENSMUSG00000002428	82.456	-0.622072	0.165842	6.53347e-05	0.000314025	Hltf	20585	-0.637891	2.07402e-07
ENSMUSG00000002458	83.2401	-0.651547	0.145023	2.46026e-06	1.57922e-05	Rgs19	56470	-0.762598	1.86396e-05
ENSMUSG00000002475	10.8028	0.649347	0.329867	0.0139406	0.0370539	Abhd3	106861	0.747611	0.00267025
ENSMUSG00000002486	56.356	-1.1229	0.18061	7.35599e-11	9.03107e-10	Tchp	77832	-0.496884	0.0104715
ENSMUSG00000002489	129.713	0.787248	0.176616	2.12066e-06	1.37858e-05	Tiam1	21844	1.24223	9.42537e-06
ENSMUSG00000002550	1838.55	0.930191	0.0682308	5.38424e-43	6.24118e-41	Uck1	22245	0.727368	4.85238e-12
ENSMUSG00000002588	20.2581	-1.1636	0.413716	0.000588322	0.00229254	Pon1	18979	-2.97956	8.34417e-56
ENSMUSG00000002602	356.513	-0.396693	0.117277	0.000458417	0.00183439	Axl	26362	-0.978239	5.21743e-06
ENSMUSG00000002603	297.256	-0.44707	0.134707	0.000545941	0.00214236	Tgfb1	21803	-0.815596	8.14072e-05
ENSMUSG00000002617	31.1935	-0.67172	0.250076	0.00216201	0.00726544	Zfp40	22700
ENSMUSG00000002625	382.075	-0.565842	0.0804378	8.8902e-13	1.35063e-11	Akap8l	54194	-0.22632	0.038407
ENSMUSG00000002658	76.2685	-0.523145	0.169479	0.000919746	0.00342335	Gtf2f1	98053	-0.369395	0.00508213
ENSMUSG00000002660	287.697	0.823939	0.125144	1.10185e-11	1.47999e-10	Clpp	53895	0.678099	2.41477e-11
ENSMUSG00000002661	51.0017	0.514506	0.220729	0.00880206	0.0249921	Alkbh7	66400
ENSMUSG00000002668	31.5103	-0.860822	0.254824	0.000157148	0.000698111	Dennd1c	70785	-1.06001	0.000579281
ENSMUSG00000002699	24.7227	-1.77209	0.299504	3.31682e-10	3.77365e-09	Lcp2	16822	-1.05791	0.0145759
ENSMUSG00000002718	198.616	0.249189	0.100324	0.0107329	0.0296355	Cse1l	110750	0.334257	0.00475832
ENSMUSG00000002728	156.169	0.562579	0.120386	1.30033e-06	8.73951e-06	Naa20	67877	0.602965	5.64757e-08
ENSMUSG00000002733	155.731	0.511003	0.11358	3.38758e-06	2.11661e-05	Plekha3	83435	0.589856	2.9406e-12
ENSMUSG00000002741	409.256	0.582491	0.098815	1.58524e-09	1.64811e-08	Ykt6	56418	0.481329	1.34405e-06
ENSMUSG00000002763	1308.97	0.477564	0.114869	1.72676e-05	9.40055e-05	Pex6	224824	0.213624	0.0312493
ENSMUSG00000002767	156.257	0.558351	0.114248	4.54719e-07	3.3037e-06	Mrpl2	27398	0.218543	0.0249156
ENSMUSG00000002768	116.031	0.519521	0.147592	0.000205679	0.000889218	Mea1	17256	0.352368	0.000502068
ENSMUSG00000002769	17.8585	1.1903	0.45928	0.000948315	0.00351576	Gnmt	14711
ENSMUSG00000002771	11.5307	-0.790249	0.428243	0.0119359	0.0324007	Grin2d	14814
ENSMUSG00000002778	209.235	-0.251873	0.0971987	0.00790531	0.0227719	Kdelr1	68137
ENSMUSG00000002781	1146.15	0.43498	0.0713559	6.92768e-10	7.52227e-09	Tmem143	70209	0.81554	1.58738e-15
ENSMUSG00000002803	152.706	-0.37774	0.147165	0.00667447	0.0196546	Btbd6	399566
ENSMUSG00000002804	28.7952	0.647609	0.244386	0.00254075	0.00838507	Nudt14	66174	0.34467	0.037045
ENSMUSG00000002808	36.2584	0.900415	0.426306	0.00511793	0.0155825	Epdr1	105298
ENSMUSG00000002812	1077.8	-0.220808	0.0625635	0.000361891	0.00148714	Flii	14248
ENSMUSG00000002814	52.533	-0.46807	0.203162	0.0107517	0.0296736	Top3a	21975
ENSMUSG00000002820	346.313	0.875229	0.0971728	4.88277e-20	1.47483e-18	Atg4d	235040	1.05289	4.34643e-21
ENSMUSG00000002835	20.1841	-0.963539	0.315028	0.000368571	0.0015118	Chaf1a	27221	-0.532139	0.0324274
ENSMUSG00000002845	101.045	-0.449562	0.134957	0.000480496	0.00191117	Tmem39a	67846	-0.295043	0.010064
ENSMUSG00000002846	146.766	0.579221	0.0974323	1.1524e-09	1.21222e-08	Timmdc1	76916	0.52745	4.34072e-07
ENSMUSG00000002881	431.055	0.307499	0.106168	0.00286116	0.00932527	Nab1	17936	0.950872	7.16855e-27
ENSMUSG00000002908	76.0275	0.444045	0.176656	0.00670563	0.0197366	Kcnn1	84036	0.303817	0.0398201
ENSMUSG00000002944	6020.7	0.361775	0.0700189	1.74728e-07	1.36025e-06	Cd36	12491
ENSMUSG00000002949	630.608	0.285879	0.0765447	0.000150209	0.000670629	Timm44	21856	0.283215	0.0154618
ENSMUSG00000002957	1146.53	0.721725	0.058036	4.88194e-36	4.09143e-34	Ap2a2	11772	1.04289	2.84934e-32
ENSMUSG00000002980	381.723	-0.362683	0.102881	0.000292001	0.00122417	Bcam	57278	-0.621018	6.79973e-07
ENSMUSG00000002981	1037.32	0.810484	0.0752551	1.31301e-27	7.21186e-26	Clptm1	56457	0.968773	1.53659e-30
ENSMUSG00000002983	159.982	-0.644484	0.177693	9.88353e-05	0.000458143	Relb	19698	-0.396949	0.00642542
ENSMUSG00000002984	485.062	0.502562	0.0823822	5.50154e-10	6.07347e-09	Tomm40	53333	0.639073	2.72316e-07
ENSMUSG00000002985	2128.73	-1.87957	0.130341	3.88367e-48	5.85854e-46	Apoe	11816	-2.92878	4.86266e-95
ENSMUSG00000002997	4572.18	0.364864	0.103931	0.000322193	0.00133942	Prkar2b	19088	0.639675	1.0366e-05
ENSMUSG00000003031	112.938	-0.654348	0.119471	1.52023e-08	1.39024e-07	Cdkn1b	12576	-0.513415	3.64089e-07
ENSMUSG00000003033	442.551	0.455984	0.0819045	1.41201e-08	1.30263e-07	Ap1m1	11767	0.689718	1.02901e-11
ENSMUSG00000003037	180.905	0.423818	0.107265	4.7279e-05	0.000234568	Rab8a	17274	0.439221	6.75395e-07
ENSMUSG00000003038	52.7847	-0.62007	0.192959	0.000472529	0.0018841	Hmgn2	15331	-1.04582	3.62824e-06
ENSMUSG00000003039	186.917	0.676189	0.111838	5.2009e-10	5.76296e-09	Fam32a	67922	0.507329	8.41453e-09
ENSMUSG00000003062	55.9654	-0.440579	0.165057	0.0042986	0.0133521	Stard3nl	76205	-0.537804	0.000214098
ENSMUSG00000003068	657.801	0.282589	0.067068	1.98609e-05	0.000106853	Stk11	20869	0.354031	1.5519e-06
ENSMUSG00000003072	2366.46	0.648864	0.0856809	1.35174e-14	2.53199e-13	Atp5f1d	66043	0.372696	0.0001008
ENSMUSG00000003099	404.18	0.549275	0.0890127	3.19816e-10	3.64329e-09	Ppp5c	19060	0.511927	8.44281e-06
ENSMUSG00000003119	401.331	-0.200879	0.0865172	0.017921	0.0458714	Cdk12	69131
ENSMUSG00000003123	7438.65	0.409259	0.0590875	2.86694e-12	4.12695e-11	Lipe	16890	0.407426	0.00014752
ENSMUSG00000003131	289.798	0.287617	0.0885046	0.00091401	0.00340555	Pafah1b2	18475	0.220229	0.00109473
ENSMUSG00000003135	101.673	0.407854	0.130644	0.00110666	0.00402506	Cnot11	52846	0.537041	2.15471e-08
ENSMUSG00000003153	21.4929	-0.717081	0.31151	0.00533963	0.0161693	Slc2a3	20527	-0.762517	0.000225002
ENSMUSG00000003154	267.071	-0.473253	0.10987	8.79835e-06	5.09767e-05	Foxj2	60611	-0.331129	5.11567e-05
ENSMUSG00000003161	183.726	-0.250911	0.0986354	0.00926039	0.0261231	Sri	109552	-0.549632	9.23566e-14
ENSMUSG00000003199	322.768	0.376763	0.112032	0.000513828	0.00202838	Mpnd	68047	0.234432	0.0116701
ENSMUSG00000003233	488.986	0.669255	0.0952577	7.40862e-13	1.13814e-11	Dvl3	13544	1.09411	1.64426e-14
ENSMUSG00000003234	201.5	0.302679	0.101973	0.00229763	0.00767208	Abcf3	27406	0.324337	0.00391686
ENSMUSG00000003273	25.7938	0.632426	0.259332	0.00477069	0.0146075	Car11	12348	0.42574	0.0292741
ENSMUSG00000003279	28.4524	-0.643372	0.307137	0.0106376	0.0294132	Dlgap1	224997
ENSMUSG00000003282	30.7938	-1.15856	0.219955	1.93783e-08	1.74885e-07	Plag1	56711
ENSMUSG00000003283	18.1433	-1.35104	0.529931	0.000893866	0.00333467	Hck	15162
ENSMUSG00000003299	530.926	0.525068	0.0825151	9.409e-11	1.14492e-09	Mrpl4	66163	0.425338	9.16396e-05
ENSMUSG00000003308	371.636	0.648757	0.0727178	1.58335e-19	4.57353e-18	Keap1	50868	0.566486	8.5839e-14
ENSMUSG00000003316	778.285	-0.369899	0.0576896	1.04127e-10	1.25762e-09	Glg1	20340	-0.174612	0.00938371
ENSMUSG00000003346	443.483	0.466013	0.0850234	2.39413e-08	2.13368e-07	Abhd17a	216169	0.249724	0.00119464
ENSMUSG00000003348	99.4831	-0.609481	0.206993	0.00116873	0.00422586	Mob3a	208228	-0.92235	2.41697e-06
ENSMUSG00000003360	308.467	-0.175766	0.0731761	0.0149337	0.0392941	Ddx23	74351
ENSMUSG00000003378	132.51	-0.948152	0.121534	1.23331e-15	2.63033e-14	Grik5	14809	-0.982692	3.77649e-10
ENSMUSG00000003379	17.7833	-0.891883	0.329712	0.0012342	0.00443742	Cd79a	12518
ENSMUSG00000003402	367.253	0.416878	0.0944419	6.27054e-06	3.73367e-05	Prkcsh	19089	0.521604	1.32477e-08
ENSMUSG00000003410	12.7554	2.39242	0.587115	3.23602e-06	2.02831e-05	Elavl3	15571	1.45582	1.35788e-06
ENSMUSG00000003420	818.081	0.340585	0.0944655	0.000233663	0.0010003	Fcgrt	14132
ENSMUSG00000003423	99.1513	0.357175	0.126134	0.0031901	0.0102829	Pih1d1	68845	0.356299	0.000471197
ENSMUSG00000003438	356.668	0.423463	0.111533	8.78274e-05	0.000410851	Timm50	66525
ENSMUSG00000003464	1227.54	0.911692	0.0612591	8.95362e-51	1.47992e-48	Pex19	19298	1.00267	1.73208e-34
ENSMUSG00000003469	8.22216	-1.50058	0.388174	9.97573e-06	5.72778e-05	Phyhip	105653
ENSMUSG00000003500	1850.97	-2.67285	0.138693	4.28242e-84	2.01172e-81	Impdh1	23917	-2.7886	1.59956e-163
ENSMUSG00000003518	1083.96	0.615529	0.064677	6.64226e-22	2.3526e-20	Dusp3	72349	0.628682	6.93781e-10
ENSMUSG00000003526	181.849	0.720044	0.171631	7.9973e-06	4.66535e-05	Prodh	19125	0.703873	0.000360908
ENSMUSG00000003528	3560.01	2.18478	0.186445	8.48635e-33	6.36512e-31	Slc25a1	13358	2.88446	4.27871e-41
ENSMUSG00000003541	36.2271	1.11037	0.378121	0.000381436	0.0015593	Ier3	15937	1.41703	0.000462485
ENSMUSG00000003546	247.698	0.490516	0.0925724	6.24255e-08	5.22682e-07	Klc4	74764	0.396382	0.000882305
ENSMUSG00000003559	35.0152	0.75845	0.239771	0.000392428	0.00160083	As3mt	57344	0.700457	1.93599e-11
ENSMUSG00000003573	45.95	-0.432401	0.175161	0.00768403	0.0222377	Homer3	26558	-0.368069	0.0352438
ENSMUSG00000003604	45.4334	1.36161	0.204838	3.54371e-12	5.05665e-11	Aven	74268	1.30817	3.01595e-33
ENSMUSG00000003623	231.844	0.383055	0.102885	0.000126035	0.000571174	Crot	74114	0.431344	0.000695767
ENSMUSG00000003662	144.089	0.499662	0.13284	8.51961e-05	0.000399484	Ciao1	26371	0.491368	2.13415e-07
ENSMUSG00000003680	117.388	1.13354	0.153038	1.83597e-14	3.41039e-13	Taf6l	225895	0.593832	0.000597903
ENSMUSG00000003721	144.331	0.487161	0.135123	0.000157174	0.000698111	Insig2	72999	0.484372	1.21389e-06
ENSMUSG00000003731	705.035	0.569775	0.0626397	3.77566e-20	1.15608e-18	Kpna6	16650	0.625737	4.25516e-12
ENSMUSG00000003762	157.428	0.285103	0.12286	0.0158633	0.0413659	Coq8b	76889	0.406013	0.00103549
ENSMUSG00000003778	232.12	-0.461512	0.101381	3.02386e-06	1.90671e-05	Brd8	78656	-0.396004	6.57202e-07
ENSMUSG00000003810	540.406	0.613962	0.0781004	1.52419e-15	3.19721e-14	Mast2	17776	0.91459	3.43268e-20
ENSMUSG00000003813	308.66	0.552742	0.0791374	1.30304e-12	1.94486e-11	Rad23a	19358	0.67321	1.49537e-08
ENSMUSG00000003814	867.793	0.248442	0.0849409	0.00280958	0.00917225	Calr	12317	0.418119	0.000120292
ENSMUSG00000003847	630.805	-0.553619	0.0953082	2.84668e-09	2.86772e-08	Nfat5	54446	-0.294735	0.00320614
ENSMUSG00000003863	6.51494	1.5874	0.671811	0.0011767	0.00425296	Ppfia3	76787
ENSMUSG00000003865	1624.96	0.68794	0.0755262	2.82548e-20	8.77177e-19	Gys1	14936	0.894418	1.97491e-14
ENSMUSG00000003868	293.358	0.395162	0.0828636	1.216e-06	8.19433e-06	Ruvbl2	20174	0.456904	0.000202608
ENSMUSG00000003873	47.1973	0.44892	0.194662	0.0111952	0.0306794	Bax	12028
ENSMUSG00000003882	7.80986	-0.891455	0.603818	0.0170049	0.0438508	Il7r	16197
ENSMUSG00000003923	132.076	0.858048	0.113243	8.29667e-15	1.59767e-13	Tfam	21780	0.635012	5.59913e-09
ENSMUSG00000003948	569.167	0.417315	0.143067	0.00211703	0.00713111	Mmd	67468	0.910547	2.59997e-14
ENSMUSG00000003949	201.931	-0.57745	0.133274	6.30262e-06	3.75152e-05	Hlf	217082
ENSMUSG00000003955	74.1757	0.741159	0.166463	2.36131e-06	1.52227e-05	Fam162a	70186	0.729382	1.76576e-16
ENSMUSG00000003992	79.2411	-0.863825	0.164079	3.21584e-08	2.80714e-07	Ssbp2	66970	-0.519055	0.000603697
ENSMUSG00000004043	564.823	0.306928	0.0781264	6.66596e-05	0.000319619	Stat5a	20850	0.760774	1.47731e-11
ENSMUSG00000004044	3075.55	-0.368397	0.0924942	5.03783e-05	0.00024821	Cavin1	19285	-0.704635	9.34612e-12
ENSMUSG00000004056	3097.44	0.485034	0.0653029	7.78518e-14	1.32608e-12	Akt2	11652	0.494043	2.276e-07
ENSMUSG00000004069	1071.95	0.970593	0.089482	4.18921e-28	2.38919e-26	Dnaja3	83945	1.24156	4.82588e-26
ENSMUSG00000004070	206.732	0.518178	0.0949553	2.31754e-08	2.06955e-07	Hmox2	15369	0.344358	0.00338555
ENSMUSG00000004096	74.5101	0.39011	0.134112	0.00232925	0.00776461	Cwc15	66070	0.577364	1.288e-15
ENSMUSG00000004099	195.917	-0.559794	0.119309	1.17875e-06	7.96134e-06	Dnmt1	13433	-0.401554	0.00701903
ENSMUSG00000004105	684.379	-0.67637	0.0857142	1.05654e-15	2.26962e-14	Angptl2	26360	-0.914027	3.75857e-14
ENSMUSG00000004207	10365.2	0.349962	0.0618054	1.10155e-08	1.03114e-07	Psap	19156
ENSMUSG00000004221	341.783	0.406055	0.0794404	2.04901e-07	1.58136e-06	Ikbkg	16151	0.558041	4.29486e-08
ENSMUSG00000004233	79.1336	0.891456	0.150626	7.06973e-10	7.66717e-09	Wars2	70560	0.987018	1.32932e-18
ENSMUSG00000004264	723.048	0.372442	0.0886975	1.87218e-05	0.000101458	Phb2	12034	0.503244	6.9026e-09
ENSMUSG00000004266	34.8548	-1.38545	0.287009	1.47546e-07	1.16645e-06	Ptpn6	15170	-1.25545	0.00425637
ENSMUSG00000004268	118.424	0.374555	0.138655	0.00447042	0.0138078	Emg1	14791	0.209241	0.0240556
ENSMUSG00000004270	298.867	0.502966	0.102528	4.93022e-07	3.56025e-06	Lpcat3	14792	0.836193	1.91775e-14
ENSMUSG00000004285	131.564	0.856597	0.143737	5.66844e-10	6.24228e-09	Atp6v1f	66144	0.365486	0.00136373
ENSMUSG00000004319	320.567	0.432946	0.0750423	4.82721e-09	4.72167e-08	Clcn3	12725	0.757155	4.43832e-14
ENSMUSG00000004359	3.46305	-1.33193	1.14346	0.012204	0.0330382	Spic	20728
ENSMUSG00000004364	483.756	0.387402	0.0763155	2.56118e-07	1.94221e-06	Cul3	26554	0.658961	1.71837e-10
ENSMUSG00000004446	26.9807	-0.716962	0.326373	0.00682822	0.0200478	Bid	12122	-1.33322	1.12807e-07
ENSMUSG00000004451	218.429	0.28036	0.100682	0.00446019	0.0137797	Ralb	64143
ENSMUSG00000004500	97.3496	-0.631206	0.136996	1.54925e-06	1.02924e-05	Zfp324	243834	-0.493151	0.0416445
ENSMUSG00000004530	222.518	-0.371185	0.118008	0.0011066	0.00402506	Coro1c	23790
ENSMUSG00000004535	512.603	0.442046	0.0855181	1.37484e-07	1.0932e-06	Tax1bp1	52440	0.722836	3.88087e-19
ENSMUSG00000004558	1588.79	0.419968	0.106974	5.302e-05	0.000259874	Ndrg2	29811
ENSMUSG00000004562	575.788	-0.80154	0.0814243	1.9728e-23	7.72292e-22	Arhgef40	268739	-0.462367	1.63653e-07
ENSMUSG00000004567	284.829	0.306117	0.0954516	0.00100737	0.0037047	Mcoln1	94178	0.502115	6.0239e-09
ENSMUSG00000004609	26.1218	-1.29259	0.333858	1.25301e-05	7.02057e-05	Cd33	12489	-1.79438	5.36945e-08
ENSMUSG00000004612	2.37116	-3.10111	0.986669	0.000138427	0.000621962	Nkg7	72310
ENSMUSG00000004626	369.048	0.980891	0.10249	2.05607e-22	7.42973e-21	Stxbp2	20911	0.78349	5.86671e-10
ENSMUSG00000004631	91.6599	-0.577012	0.149748	4.86426e-05	0.000240066	Sgce	20392
ENSMUSG00000004633	19.4314	-0.73473	0.362257	0.00977487	0.0273197	Chn2	69993	-1.19105	0.000625704
ENSMUSG00000004637	106.734	-0.312126	0.127434	0.0106109	0.029344	Wwox	80707	0.332858	0.0108533
ENSMUSG00000004655	2402.73	-1.6126	0.121564	6.32924e-41	6.56879e-39	Aqp1	11826	-2.45201	1.6617e-43
ENSMUSG00000004677	686.146	-0.502979	0.113809	4.82801e-06	2.94649e-05	Myo9b	17925	-0.368513	0.0235226
ENSMUSG00000004698	22.0785	-1.0389	0.293336	6.3205e-05	0.000304609	Hdac9	79221	-1.20375	1.15946e-06
ENSMUSG00000004707	15.0655	-1.47671	0.435199	6.41793e-05	0.000308805	Ly9	17085
ENSMUSG00000004709	9.30385	-2.09209	0.557358	1.2837e-05	7.17901e-05	Cd244a	18106
ENSMUSG00000004730	110.794	-1.09466	0.254337	2.4821e-06	1.5921e-05	Adgre1	13733	-1.84391	0.000692718
ENSMUSG00000004748	176.958	0.878997	0.136487	2.47127e-11	3.19904e-10	Mtfp1	67900	0.739128	4.5831e-07
ENSMUSG00000004768	49.0782	-0.446204	0.182926	0.00798139	0.022954	Rab23	19335	-0.437767	0.00121908
ENSMUSG00000004771	180.748	0.27153	0.117414	0.0166778	0.0431221	Rab11a	53869
ENSMUSG00000004788	58.573	0.594259	0.154247	4.59571e-05	0.000228709	Eif2b2	217715	0.303363	0.0251182
ENSMUSG00000004789	6342.84	0.982866	0.0614926	3.84804e-58	8.6951e-56	Dlst	78920	0.844217	1.22504e-12
ENSMUSG00000004791	36.1998	-1.06398	0.726844	0.0111503	0.0305889	Pgf	18654	-1.16571	0.0135041
ENSMUSG00000004798	535.424	0.404447	0.070701	6.83225e-09	6.54305e-08	Ulk2	29869	0.459045	4.43844e-07
ENSMUSG00000004837	57.5847	-0.626741	0.208358	0.000964256	0.00356819	Grap	71520	-0.676432	0.000672252
ENSMUSG00000004846	289.644	-0.23843	0.0918564	0.00794237	0.022856	Plod3	26433	-0.253869	0.0248897
ENSMUSG00000004849	150.493	0.935477	0.107255	5.37821e-19	1.49543e-17	Ap1s1	11769	0.563874	1.2245e-10
ENSMUSG00000004880	114.512	-0.97433	0.141448	1.08238e-12	1.63327e-11	Lbr	98386	-1.16921	4.98549e-20
ENSMUSG00000004895	166.061	0.536813	0.124144	7.0778e-06	4.17396e-05	Prcc	94315	0.659909	1.65635e-14
ENSMUSG00000004896	144.592	-0.374762	0.128195	0.00230281	0.00768547	Mettl25b	229503	-0.506308	1.30267e-05
ENSMUSG00000004897	730.001	0.474334	0.0872953	3.13772e-08	2.74614e-07	Hdgf	15191	0.67748	4.82525e-13
ENSMUSG00000004931	469.51	0.318729	0.09901	0.000968401	0.00358056	Apba3	57267	0.439818	0.000394981
ENSMUSG00000004933	22.6763	-0.662783	0.300611	0.00789173	0.0227438	Matk	17179	-1.83308	2.28302e-05
ENSMUSG00000004937	1214.56	0.351876	0.0788025	5.69474e-06	3.42856e-05	Sgta	52551	0.368128	4.72745e-05
ENSMUSG00000004945	127.05	0.335379	0.122502	0.00445599	0.0137691	Tmem242	70544	0.278632	0.00138294
ENSMUSG00000004951	384.616	1.059	0.154832	1.30601e-12	1.94767e-11	Hspb1	15507	0.664477	0.000522302
ENSMUSG00000004952	158.65	-0.886419	0.155306	2.53083e-09	2.56255e-08	Rasa4	54153	-1.33472	5.61277e-09
ENSMUSG00000004980	1090.05	-0.226285	0.0788332	0.0034915	0.0111417	Hnrnpa2b1	53379
ENSMUSG00000005043	102.597	-0.560361	0.175663	0.000599691	0.0023343	Sgsh	27029	-0.339425	0.0157124
ENSMUSG00000005057	1445.5	1.01018	0.0947232	2.59817e-27	1.41835e-25	Sh2b2	23921	1.37628	2.04397e-27
ENSMUSG00000005069	928.861	0.579381	0.079095	1.05627e-13	1.78555e-12	Pex5	19305	0.576939	1.93153e-05
ENSMUSG00000005078	104.103	0.336935	0.11284	0.0020305	0.00687528	Jkamp	104771
ENSMUSG00000005087	115.139	-1.40912	0.382497	2.14065e-05	0.000114444	Cd44	12505
ENSMUSG00000005102	181.03	-0.381651	0.0993064	8.08209e-05	0.000381071	Eif2ak4	27103	0.266	0.0124937
ENSMUSG00000005107	25.8898	0.984967	0.313459	0.000255904	0.00108583	Slc2a9	117591	0.616535	0.0309934
ENSMUSG00000005142	362.601	-0.513211	0.114943	3.96702e-06	2.45716e-05	Man2b1	17159	-1.00532	3.06817e-08
ENSMUSG00000005161	324.749	0.323275	0.133769	0.0112606	0.0308112	Prdx2	21672
ENSMUSG00000005198	720.425	-0.208094	0.0800034	0.00820832	0.0235158	Polr2a	20020	-0.552054	6.90347e-08
ENSMUSG00000005204	324.243	0.338784	0.0804864	1.87027e-05	0.000101385	Senp3	80886	0.230994	0.00537444
ENSMUSG00000005299	2426.86	2.27358	0.065705	3.06041e-263	2.73157e-259	Letm1	56384	2.46457	3.38878e-135
ENSMUSG00000005312	789.305	0.518778	0.0634276	1.34686e-16	3.13465e-15	Ubqln1	56085	0.899844	9.18192e-15
ENSMUSG00000005320	1.29891	0.506384	0.91059	0.016234	0.0421948	Fgfr4	14186
ENSMUSG00000005354	1224.04	0.635352	0.078723	2.64915e-16	6.03959e-15	Txn2	56551	0.637198	3.63776e-10
ENSMUSG00000005360	399.107	-0.780203	0.149039	4.40169e-08	3.76135e-07	Slc1a3	20512	-0.723177	0.000147067
ENSMUSG00000005373	2582.13	0.474345	0.122739	6.05353e-05	0.000293009	Mlxipl	58805	1.21584	1.15888e-12
ENSMUSG00000005397	1635.28	-0.488096	0.0924511	6.53353e-08	5.44746e-07	Nid1	18073	-0.963421	1.10175e-14
ENSMUSG00000005410	36.664	-0.908662	0.258095	8.22338e-05	0.000386915	Mcm5	17218	-0.613858	0.0322158
ENSMUSG00000005417	2332.17	0.255789	0.0586834	1.10361e-05	6.26408e-05	Mprip	26936	0.29514	0.000530155
ENSMUSG00000005442	1095.88	-0.289797	0.115843	0.00969093	0.0271411	Cic	71722
ENSMUSG00000005465	16.7935	-0.895312	0.418717	0.0051606	0.0156857	Il27ra	50931	-0.846073	0.0107935
ENSMUSG00000005469	1613.6	0.256442	0.083234	0.0017158	0.0059365	Prkaca	18747	0.393461	0.000472
ENSMUSG00000005506	706.68	0.15992	0.0619413	0.00912305	0.0257846	Celf1	13046	0.323116	2.50964e-05
ENSMUSG00000005510	855.724	0.540868	0.074249	1.50487e-13	2.4966e-12	Ndufs3	68349	0.375251	0.00157799
ENSMUSG00000005514	1869.7	0.408632	0.0778684	9.82756e-08	8.00262e-07	Por	18984	0.790425	4.9523e-22
ENSMUSG00000005533	253.619	-0.639488	0.105535	5.17392e-10	5.73662e-09	Igf1r	16001	-0.429381	0.000192701
ENSMUSG00000005534	1339.51	0.468435	0.0600195	4.32911e-15	8.63452e-14	Insr	16337	1.04686	1.98624e-21
ENSMUSG00000005566	490.172	-0.223829	0.0938066	0.0143553	0.0379751	Trim28	21849	-0.430329	3.42854e-05
ENSMUSG00000005580	464.255	-0.786344	0.100734	1.61292e-15	3.36752e-14	Adcy9	11515
ENSMUSG00000005610	2990.98	0.635725	0.0642126	1.46169e-23	5.81128e-22	Eif4g2	13690	0.686088	7.45887e-14
ENSMUSG00000005611	92.0603	-1.00807	0.155819	1.79155e-11	2.35674e-10	Irag1	17540	-1.09916	5.14078e-15
ENSMUSG00000005615	570.009	0.275089	0.0811382	0.000564823	0.00220965	Pcyt1a	13026	0.58914	5.91238e-16
ENSMUSG00000005621	421.323	-0.249162	0.0754182	0.000803059	0.00302562	Zfp592	233410
ENSMUSG00000005625	374.969	0.760674	0.082042	5.05654e-21	1.67156e-19	Psmd4	19185	0.67351	1.70309e-14
ENSMUSG00000005674	124.529	0.378482	0.135343	0.00339237	0.0108676	Tomm40l	641376
ENSMUSG00000005683	12060.8	0.374135	0.0512998	1.80076e-13	2.96818e-12	Cs	12974	0.400965	0.00264771
ENSMUSG00000005686	733.66	0.454179	0.188303	0.0085208	0.0243018	Ampd3	11717	1.20967	2.17172e-33
ENSMUSG00000005699	18.4045	0.516519	0.248147	0.0162107	0.0421463	Pard6a	56513	0.35428	0.0293375
ENSMUSG00000005718	27.5154	-2.54031	0.297761	9.75239e-19	2.68657e-17	Tfap4	83383	-1.04894	0.00160392
ENSMUSG00000005763	14.5536	-3.24461	0.458969	1.5e-13	2.49083e-12	Cd247	12503	-2.88394	4.29192e-15
ENSMUSG00000005774	70.8708	-1.08547	0.154668	3.83109e-13	6.06822e-12	Rfx5	53970	-0.490507	0.000961198
ENSMUSG00000005779	203.56	0.462644	0.143018	0.000651487	0.00251236	Psmb4	19172	0.239833	0.00193332
ENSMUSG00000005803	246.893	-0.263656	0.0966934	0.00512909	0.0156085	Sqor	59010	-0.287831	0.0159072
ENSMUSG00000005823	225.146	0.448618	0.111265	3.21056e-05	0.00016545	Gpr108	78308	0.604728	6.214e-10
ENSMUSG00000005873	982.881	0.511857	0.0696562	1.03378e-13	1.75086e-12	Reep5	13476
ENSMUSG00000005882	768.96	0.235165	0.0736711	0.00123327	0.00443497	Uqcc1	56046
ENSMUSG00000005886	506.025	-0.174696	0.0629728	0.00506088	0.015422	Ncoa2	17978
ENSMUSG00000005897	98.0019	0.387314	0.127298	0.00153167	0.00537062	Nr2c1	22025
ENSMUSG00000005907	184.859	0.426851	0.0981077	8.23084e-06	4.78907e-05	Pex1	71382	0.952836	2.43592e-09
ENSMUSG00000005936	360.288	-0.395706	0.0979154	3.47669e-05	0.000177727	Kctd20	66989	-0.256113	8.53331e-05
ENSMUSG00000005949	91.4147	0.363402	0.128498	0.00319201	0.0102872	Ctns	83429	0.431426	0.0327603
ENSMUSG00000005950	455.85	-0.446103	0.12177	0.000138215	0.000621165	P2rx5	94045
ENSMUSG00000005958	18.1151	-0.676684	0.383852	0.0193434	0.0489162	Ephb3	13845
ENSMUSG00000005981	1042.25	-0.261718	0.0547019	1.41596e-06	9.47034e-06	Trap1	68015
ENSMUSG00000005982	269.684	0.458191	0.0902589	2.15779e-07	1.65814e-06	Naa60	74763	0.244502	0.0071109
ENSMUSG00000006010	153.126	0.233478	0.100232	0.0168797	0.0435811	Odr4	226499	0.502486	1.0198e-06
ENSMUSG00000006019	181.352	0.395418	0.119689	0.000605788	0.00235649	Dhx34	71723	0.442434	0.000611223
ENSMUSG00000006021	76.6111	0.362965	0.165537	0.0187372	0.0475989	Kptn	70394	0.390465	0.000408423
ENSMUSG00000006058	85.2506	0.595497	0.172762	0.00021779	0.000936812	Snf8	27681	0.440345	3.79824e-07
ENSMUSG00000006127	263.919	-0.434472	0.0945103	2.60144e-06	1.66148e-05	Inpp5k	19062	-0.297409	1.89633e-05
ENSMUSG00000006205	192.551	-0.622605	0.137931	2.38074e-06	1.53425e-05	Htra1	56213	-0.807767	1.04253e-09
ENSMUSG00000006218	75.4639	4.61373	0.409277	4.37915e-30	2.8221e-28	Fam131c	277743	4.31997	7.70523e-47
ENSMUSG00000006262	417.205	1.0545	0.0982005	1.18401e-27	6.52336e-26	Mob1b	68473	1.35131	8.59597e-24
ENSMUSG00000006269	2.88342	-2.23593	0.943717	0.00102852	0.0037654	Atp6v1b1	110935
ENSMUSG00000006273	590.506	0.36276	0.0725316	3.88125e-07	2.85237e-06	Atp6v1b2	11966	0.445603	0.000145739
ENSMUSG00000006276	532.898	-0.678589	0.0804654	1.15692e-17	2.91223e-16	Eps15l1	13859	-0.478177	1.62395e-06
ENSMUSG00000006281	777.514	0.163362	0.0598208	0.005793	0.0173805	Tep1	21745	0.333935	0.000159166
ENSMUSG00000006299	509.708	0.546395	0.0888369	3.68662e-10	4.15952e-09	Aamp	227290	0.372428	1.55581e-06
ENSMUSG00000006301	625.327	-0.437788	0.117896	0.000115989	0.000530496	Tmbim1	69660	-0.232357	0.00583153
ENSMUSG00000006307	682.135	-0.402436	0.0772002	1.19091e-07	9.57177e-07	Kmt2b	75410
ENSMUSG00000006315	196.425	1.20097	0.12799	9.78901e-22	3.42635e-20	Tmem147	69804	0.911135	1.14355e-31
ENSMUSG00000006356	348.486	-0.65009	0.141864	1.64051e-06	1.08542e-05	Crip2	68337	-1.46143	5.00424e-32
ENSMUSG00000006362	484.449	0.954688	0.104529	1.30699e-20	4.19624e-19	Cbfa2t3	12398	1.03126	2.07197e-11
ENSMUSG00000006373	222.324	0.639799	0.128814	2.57693e-07	1.95084e-06	Pgrmc1	53328	0.689356	9.02709e-10
ENSMUSG00000006386	343.7	-0.395516	0.0832975	1.31362e-06	8.82553e-06	Tek	21687	-0.528836	3.83609e-05
ENSMUSG00000006395	28.8883	-0.843485	0.249166	0.000155238	0.000690594	Hyi	68180	-1.40849	1.34697e-27
ENSMUSG00000006412	30.0678	0.485157	0.233689	0.01761	0.0451531	Pfdn2	18637
ENSMUSG00000006418	181.212	-0.346249	0.11236	0.0014199	0.0050251	Rnf114	81018	-0.428063	1.06237e-06
ENSMUSG00000006423	275.092	0.849814	0.0906162	1.64259e-21	5.6172e-20	Steep1	77644	0.805951	4.08597e-15
ENSMUSG00000006442	130.797	-0.54103	0.152103	0.000169169	0.000747115	Srm	20810	-0.429612	0.00456909
ENSMUSG00000006445	130.553	0.447558	0.192775	0.0107792	0.0297312	Epha2	13836	-0.42136	0.027152
ENSMUSG00000006456	194.471	-0.558034	0.112907	3.45518e-07	2.55503e-06	Rbm14	56275	-0.646412	0.000496724
ENSMUSG00000006462	19.5374	-1.38729	0.314492	1.081e-06	7.34e-06	A530013C23Rik	329562	-1.99408	1.2245e-10
ENSMUSG00000006463	51.3475	-0.455727	0.216485	0.0177516	0.045477	Zdhhc24	70605
ENSMUSG00000006464	38.7136	-0.445095	0.192216	0.0112081	0.0306928	Bbs1	52028
ENSMUSG00000006476	240.24	-0.39413	0.0963628	2.71741e-05	0.000142134	Nsmf	56876	-0.477026	3.33683e-05
ENSMUSG00000006494	862.474	1.05814	0.135355	9.10932e-16	1.97583e-14	Pdk1	228026	1.77823	1.02496e-11
ENSMUSG00000006498	427.91	-0.449416	0.133118	0.000402298	0.00163549	Ptbp1	19205	-0.297783	8.82858e-05
ENSMUSG00000006517	52.0526	1.47196	0.201897	2.98957e-14	5.40697e-13	Mvd	192156	1.72636	7.87039e-10
ENSMUSG00000006519	40.8822	-0.93369	0.260726	6.13667e-05	0.000296631	Cyba	13057
ENSMUSG00000006526	510.436	0.939652	0.0950602	9.47262e-24	3.83437e-22	Stimate	69179	1.30988	1.48785e-77
ENSMUSG00000006538	1.38458	0.621979	1.11267	0.0197692	0.0498166	Ihh	16147
ENSMUSG00000006574	7.4755	1.55107	0.68815	0.00135965	0.00483007	Slc4a1	20533
ENSMUSG00000006575	44.4437	1.69793	0.235731	5.10688e-14	8.92878e-13	Rundc3a	51799	2.6641	5.68002e-44
ENSMUSG00000006585	18.9261	-1.83022	0.383151	1.53734e-07	1.20948e-06	Cdt1	67177	-0.79139	0.0408726
ENSMUSG00000006599	161.19	0.44307	0.126284	0.000259912	0.00110076	Gtf2h1	14884	0.804654	7.62706e-20
ENSMUSG00000006641	154.6	-0.447703	0.134007	0.000474905	0.00189218	Slc5a6	330064
ENSMUSG00000006642	3.39152	1.29552	0.997474	0.0116508	0.0316967	Tcf23	69852
ENSMUSG00000006673	546.533	0.236897	0.0681373	0.000435653	0.00175036	Qrich1	69232	0.42036	3.81805e-06
ENSMUSG00000006676	1454.75	0.457529	0.0528701	2.87568e-18	7.63894e-17	Usp19	71472	0.378534	5.18338e-06
ENSMUSG00000006678	40.4719	-0.532802	0.215576	0.00573146	0.0172156	Pola1	18968	-0.728421	2.72102e-06
ENSMUSG00000006731	24.0484	-0.846639	0.310373	0.00129507	0.00462828	B4galnt1	14421	-0.955122	0.0381387
ENSMUSG00000006736	144.704	0.513561	0.124711	1.89575e-05	0.000102487	Tspan31	67125	0.257982	0.0105873
ENSMUSG00000006740	641.456	0.210236	0.0666019	0.00143308	0.00506172	Kif5b	16573	0.413287	0.000204976
ENSMUSG00000006763	42.8212	-0.424641	0.193609	0.0159497	0.0415708	Saal1	78935
ENSMUSG00000006782	64.9487	-0.376763	0.167492	0.0157043	0.0410047	Cnp	12799	-0.55014	0.00031282
ENSMUSG00000006784	261.352	4.48943	0.338058	1.21858e-41	1.31836e-39	Odad4	74407	5.3402	1.25014e-21
ENSMUSG00000006800	539.911	-0.937814	0.101819	5.22621e-21	1.72446e-19	Sulf2	72043	-0.636104	7.82891e-07
ENSMUSG00000006818	3334.39	1.28554	0.063402	2.23916e-92	1.33238e-89	Sod2	20656	0.969614	1.8282e-14
ENSMUSG00000006906	100.518	-0.383946	0.15103	0.00693634	0.0203184	Stambp	70527
ENSMUSG00000006920	593.055	-0.754382	0.0869142	1.172e-18	3.20271e-17	Ezh1	14055	-0.289086	0.00254137
ENSMUSG00000006931	34.6886	-0.900081	0.267926	0.000143111	0.000641232	P3h4	66180	-1.5685	2.53741e-30
ENSMUSG00000006932	1734.96	0.335405	0.0530183	1.87092e-10	2.19002e-09	Ctnnb1	12387
ENSMUSG00000006998	771.693	0.525746	0.0775586	5.95896e-12	8.30393e-11	Psmd2	21762	0.751485	2.81761e-32
ENSMUSG00000007029	529.644	-0.19277	0.0734634	0.00785369	0.0226452	Vars1	22321
ENSMUSG00000007038	145.087	0.279262	0.109711	0.00868448	0.0246818	Neu1	18010
ENSMUSG00000007039	52.8469	-0.692669	0.204186	0.000213621	0.000920877	Ddah2	51793	-0.992068	3.23065e-10
ENSMUSG00000007080	26.7668	-0.839359	0.306396	0.00125765	0.00450899	Pole	18973	-0.651555	0.0418311
ENSMUSG00000007097	12521.8	0.615193	0.102527	7.44833e-10	8.04779e-09	Atp1a2	98660	0.502477	2.6996e-06
ENSMUSG00000007415	292.941	0.48267	0.089837	4.16517e-08	3.57808e-07	Gatad1	67210	0.815058	1.19132e-21
ENSMUSG00000007458	345.874	0.426626	0.0881982	8.04864e-07	5.60797e-06	M6pr	17113
ENSMUSG00000007594	39.7086	1.10462	0.267237	4.73533e-06	2.89289e-05	Hapln4	330790	3.15173	1.057e-34
ENSMUSG00000007603	208.911	0.253696	0.0929041	0.00524327	0.0159099	Dus3l	224907
ENSMUSG00000007655	2456.83	-0.52872	0.0820401	5.5323e-11	6.89164e-10	Cav1	12389	-0.534106	1.1286e-07
ENSMUSG00000007656	118.116	0.849081	0.130885	2.04e-11	2.66004e-10	Arpp19	59046	0.607283	2.54345e-17
ENSMUSG00000007659	303.466	0.383907	0.124746	0.0013565	0.00482079	Bcl2l1	12048
ENSMUSG00000007670	535.763	-0.430523	0.118235	0.000162012	0.000717636	Khsrp	16549
ENSMUSG00000007682	417.357	3.00881	0.263029	1.37472e-31	9.69966e-30	Dio2	13371	2.95535	1.1788e-08
ENSMUSG00000007721	101.369	0.478889	0.158835	0.00132315	0.00471447	Ccdc124	234388	0.38703	1.29073e-05
ENSMUSG00000007777	17.533	0.968708	0.282576	0.000102251	0.000472749	Trappc2b	66050	0.642524	1.76095e-07
ENSMUSG00000007815	743.149	0.243049	0.0792453	0.00185544	0.0063573	Rhoa	11848
ENSMUSG00000007817	949.431	-0.326645	0.107958	0.0018455	0.00632932	Zmiz1	328365
ENSMUSG00000007827	37.5794	-0.55069	0.201601	0.00263051	0.0086541	Ankrd26	232339
ENSMUSG00000007833	204.05	0.623216	0.121616	1.1552e-07	9.29314e-07	Aldh16a1	69748	0.433259	0.000112429
ENSMUSG00000007837	92.3701	0.4949	0.143289	0.000279279	0.00117636	Prrg2	65116	0.376226	0.0010385
ENSMUSG00000007850	621.504	-0.325227	0.0865945	0.000124806	0.000565891	Hnrnph1	59013	-0.419525	0.000974264
ENSMUSG00000007880	908.395	-0.48401	0.0812968	1.42338e-09	1.48242e-08	Arid1a	93760	-0.258407	0.0107026
ENSMUSG00000007891	2112.31	0.941826	0.0963215	3.05029e-23	1.17859e-21	Ctsd	13033	0.90539	1.86073e-13
ENSMUSG00000007950	53.2926	0.955277	0.190669	1.05022e-07	8.5061e-07	Abhd8	64296
ENSMUSG00000007989	25.8413	0.63344	0.303681	0.0112666	0.0308184	Fzd3	14365	1.67127	1.13894e-09
ENSMUSG00000008035	201.132	0.36601	0.164699	0.0171967	0.044245	Mid1ip1	68041	0.580229	0.0406457
ENSMUSG00000008036	147.239	0.351726	0.136452	0.00685383	0.0201032	Ap2s1	232910
ENSMUSG00000008090	962.039	-0.324854	0.0872611	0.000147044	0.000657537	Fgfrl1	116701
ENSMUSG00000008140	618.198	0.38939	0.0830055	1.83694e-06	1.206e-05	Emc10	69683	0.343486	6.7969e-06
ENSMUSG00000008153	1311.56	1.84352	0.120191	4.18412e-54	8.20778e-52	Clstn3	232370	1.27919	1.82688e-12
ENSMUSG00000008193	3.3898	-2.1333	0.857799	0.000975863	0.00360406	Spib	272382
ENSMUSG00000008200	228.465	-0.464871	0.0984863	1.3271e-06	8.9027e-06	Fnbp4	55935	-0.438563	4.88178e-06
ENSMUSG00000008226	84.6045	0.298562	0.130463	0.0168154	0.0434402	Scrn3	74616	0.666585	2.66838e-06
ENSMUSG00000008305	203.166	-0.260873	0.10137	0.00818532	0.0234687	Tle1	21885	-0.290552	0.0048949
ENSMUSG00000008398	172.354	-0.364274	0.110206	0.000641278	0.00247667	Elk3	13713	-0.511884	4.59587e-05
ENSMUSG00000008435	282.267	0.776095	0.101438	5.26468e-15	1.0396e-13	Rdh13	108841	1.07666	1.60612e-13
ENSMUSG00000008438	3.52596	0.99412	0.814957	0.0165165	0.042767	Adam21	56622
ENSMUSG00000008496	21.4711	-2.13134	0.375631	1.17812e-09	1.23783e-08	Pou2f2	18987	-1.54564	2.70159e-05
ENSMUSG00000008540	568.008	0.723243	0.100728	2.13647e-13	3.4893e-12	Mgst1	56615	0.297251	0.0240833
ENSMUSG00000008575	1297.58	-0.452604	0.0784519	4.56318e-09	4.48307e-08	Nfib	18028	-0.240586	0.0419545
ENSMUSG00000008604	598.744	0.431341	0.0780062	1.46894e-08	1.35096e-07	Ubqln4	94232	0.389762	0.00077685
ENSMUSG00000008730	1687.08	0.492344	0.0779421	1.40155e-10	1.66682e-09	Hipk1	15257	0.759415	6.30621e-08
ENSMUSG00000008855	771.319	-0.437934	0.0708593	3.86096e-10	4.33484e-09	Hdac5	15184
ENSMUSG00000008859	223.719	0.555691	0.111724	2.93162e-07	2.197e-06	Rala	56044	0.775407	3.45866e-18
ENSMUSG00000008892	352.472	0.353395	0.0910321	7.45417e-05	0.000353518	Vdac3	22335
ENSMUSG00000008976	458.784	0.332874	0.0698539	1.40098e-06	9.38418e-06	Gabpa	14390	0.821825	8.52541e-14
ENSMUSG00000009030	73.4867	0.417078	0.161212	0.00574036	0.0172365	Pdcl	67466
ENSMUSG00000009073	619.625	0.315809	0.0668877	1.80117e-06	1.18596e-05	Nf2	18016	0.638276	1.19751e-09
ENSMUSG00000009075	4.90098	-0.855089	0.602014	0.019773	0.0498191	Cabp7	192650
ENSMUSG00000009079	640.501	-0.264686	0.0759035	0.000420415	0.00169639	Ewsr1	14030	-0.392273	0.000111869
ENSMUSG00000009090	833.056	0.586895	0.0722214	1.96743e-16	4.51421e-15	Ap1b1	11764	0.762497	2.11029e-10
ENSMUSG00000009112	1192.09	0.408601	0.0733747	1.72027e-08	1.56118e-07	Bcl2l13	94044	0.764774	1.80334e-14
ENSMUSG00000009207	50.3695	-0.766849	0.215477	9.34675e-05	0.000434502	Lnpk	69605	-0.4558	0.00643522
ENSMUSG00000009281	92.7131	-0.64857	0.192841	0.000258127	0.00109397	Rarres2	71660	-1.77314	5.57508e-54
ENSMUSG00000009376	284.456	-0.626041	0.175085	0.000126683	0.000573671	Met	17295
ENSMUSG00000009418	676.12	-0.556088	0.100705	1.51724e-08	1.38894e-07	Nav1	215690	-0.66117	7.25204e-08
ENSMUSG00000009555	214.41	0.354986	0.0964615	0.000163336	0.00072314	Cdk9	107951
ENSMUSG00000009569	330.096	-0.301247	0.108196	0.00409259	0.01279	Mrtfb	239719	0.331239	0.0191006
ENSMUSG00000009585	169.254	-1.31632	0.155327	2.77307e-18	7.38838e-17	Apobec3	80287	-1.09929	3.92112e-06
ENSMUSG00000009614	219.474	0.725591	0.110761	1.75088e-11	2.31005e-10	Sardh	192166	0.643732	5.68631e-10
ENSMUSG00000009621	329.729	-0.560709	0.0877984	7.70361e-11	9.43838e-10	Vav2	22325	-0.347751	0.00345855
ENSMUSG00000009630	228.66	0.381284	0.0931826	2.86441e-05	0.000148944	Ppp2cb	19053	0.359019	2.44064e-05
ENSMUSG00000009633	450.505	0.998647	0.353341	0.000605053	0.00235466	G0s2	14373
ENSMUSG00000009647	134.108	0.355321	0.116697	0.00163126	0.00567934	Mcu	215999	0.543563	1.44763e-06
ENSMUSG00000009731	8.38176	-2.18676	0.519794	2.17636e-06	1.4112e-05	Kcnd1	16506
ENSMUSG00000009733	136.626	-0.361197	0.0932216	7.36746e-05	0.000350059	Tfcp2	21422
ENSMUSG00000009739	249.054	-0.528435	0.111141	9.54641e-07	6.54177e-06	Pou6f1	19009
ENSMUSG00000009772	43.5675	-1.23751	0.538328	0.00187767	0.00642235	Nuak2	74137	-1.64245	5.9043e-06
ENSMUSG00000009863	2457.38	1.04647	0.139461	1.03407e-14	1.95956e-13	Sdhb	67680	0.400302	0.0013354
ENSMUSG00000009894	128.389	0.920327	0.140318	1.07773e-11	1.44869e-10	Snap47	67826	1.03949	1.06799e-20
ENSMUSG00000009995	336.671	-0.317036	0.0879313	0.000237512	0.00101504	Tafazzin	66826
ENSMUSG00000010048	192.37	0.71981	0.107386	6.4047e-12	8.86969e-11	Ifrd2	15983	0.80835	8.22701e-09
ENSMUSG00000010051	123.295	0.439762	0.180227	0.00802803	0.0230548	Hyal1	15586
ENSMUSG00000010054	115.701	0.407478	0.119819	0.000417726	0.00168707	Tusc2	80385	0.567953	6.06343e-08
ENSMUSG00000010067	97.1852	-0.556704	0.186183	0.0011569	0.0041856	Rassf1	56289	-0.73232	5.60033e-05
ENSMUSG00000010095	474.04	1.66454	0.118058	4.54339e-46	6.19115e-44	Slc3a2	17254	1.44379	1.44905e-11
ENSMUSG00000010110	190.971	-0.350489	0.112026	0.00123039	0.00442637	Stx5a	56389
ENSMUSG00000010277	2933.29	0.553512	0.0593481	5.55728e-21	1.82694e-19	Bltp2	72503	0.704743	2.01335e-16
ENSMUSG00000010358	52.5205	-0.600163	0.192526	0.000691685	0.00264282	Ifi35	70110	-0.666341	0.000726527
ENSMUSG00000010362	37.9328	-0.858966	0.248997	0.000118414	0.000540341	Rdm1	66599	-0.777131	4.8924e-10
ENSMUSG00000010376	71.5949	0.676613	0.168781	1.97311e-05	0.000106282	Nedd8	18002
ENSMUSG00000010392	382.65	0.472166	0.0812326	3.37085e-09	3.35787e-08	Gosr1	53334	0.432283	9.62022e-07
ENSMUSG00000010453	866.27	-0.197121	0.0684013	0.00355077	0.0113006	Kansl3	226976
ENSMUSG00000010554	127.787	0.275733	0.118674	0.0160066	0.0416847	Mettl16	67493	0.541233	9.78329e-05
ENSMUSG00000010608	495.903	-0.268402	0.0840908	0.00112749	0.00409	Rbm25	67039
ENSMUSG00000010651	336.001	1.30246	0.147853	1.51118e-19	4.37923e-18	Acaa1b	235674	2.72668	9.20626e-37
ENSMUSG00000010663	111.533	-0.763474	0.148901	8.04635e-08	6.62525e-07	Fads1	76267	-1.31	2.03184e-25
ENSMUSG00000010830	16.1831	-0.836947	0.319205	0.00175808	0.00606677	Kdelr3	105785	-0.999038	1.0397e-06
ENSMUSG00000010911	79.118	0.750754	0.179573	7.86532e-06	4.59436e-05	Apip	56369	0.624599	8.55714e-07
ENSMUSG00000010914	470.62	1.27296	0.127608	2.36103e-24	1.0205e-22	Pdhx	27402	1.4861	1.36088e-25
ENSMUSG00000010936	356.745	0.794626	0.0832596	3.68861e-22	1.31954e-20	Vac14	234729	1.16479	2.01647e-28
ENSMUSG00000011096	234.573	0.550811	0.0954363	3.75436e-09	3.72328e-08	Akt1s1	67605	0.628526	1.79382e-13
ENSMUSG00000011114	83.0073	-0.411153	0.151359	0.00397073	0.0124594	Tbrg1	21376	-0.718818	4.15222e-10
ENSMUSG00000011154	2.15448	1.99883	1.70245	0.00476673	0.0146004	Cfap161	75556
ENSMUSG00000011179	247.758	0.415785	0.12923	0.000804319	0.00302846	Odc1	18263	0.639743	2.93925e-06
ENSMUSG00000011254	26.145	1.32298	0.277137	1.93101e-07	1.49417e-06	Thg1l	66628	1.51189	4.76558e-30
ENSMUSG00000011256	153.81	-1.52711	0.170901	4.41993e-20	1.34184e-18	Adam19	11492	-1.35895	3.14912e-10
ENSMUSG00000011305	1695.81	0.968767	0.0921806	1.7489e-26	9.12852e-25	Plin5	66968	0.621583	4.10872e-05
ENSMUSG00000011382	1129.23	0.297374	0.0822284	0.000233558	0.0010003	Dhdh	71755	0.775538	9.47955e-08
ENSMUSG00000011752	2864.89	1.41738	0.0734071	5.75891e-84	2.63595e-81	Pgam1	18648	1.33193	4.09924e-17
ENSMUSG00000011831	238.176	0.232778	0.0822439	0.00400509	0.012554	Evi5	14020	0.327533	0.00321204
ENSMUSG00000011832	237.143	-0.478137	0.0910689	8.60943e-08	7.07257e-07	Evi5l	213027	-0.241241	0.0221336
ENSMUSG00000011837	84.9753	0.315119	0.134904	0.0144189	0.0381152	Snapc2	102209
ENSMUSG00000011958	306.178	0.239265	0.0778982	0.0017997	0.00618888	Bnip2	12175
ENSMUSG00000012017	96.384	-1.09036	0.145765	1.2685e-14	2.38609e-13	Scarf2	224024	-1.05905	1.02116e-09
ENSMUSG00000012114	361.474	-0.287596	0.09534	0.00202646	0.00686421	Med15	94112
ENSMUSG00000012117	138.241	-0.371702	0.106133	0.000318563	0.00132618	Dhdds	67422
ENSMUSG00000012123	10.3737	2.21676	0.692806	6.58896e-05	0.000316267	Crybg2	230806
ENSMUSG00000012187	14.0117	1.86226	0.396559	1.97762e-07	1.52759e-06	Mogat1	68393	2.35451	6.51257e-14
ENSMUSG00000012296	174.951	-0.434055	0.105738	2.37045e-05	0.000125452	Tjap1	74094	-0.308224	0.00722225
ENSMUSG00000012422	128.696	0.628809	0.149827	9.62337e-06	5.53865e-05	Tmem167	66074	0.611999	6.61467e-12
ENSMUSG00000012428	594.455	-1.1792	0.200296	5.34069e-10	5.91418e-09	Steap4	117167	-1.41839	0.000408354
ENSMUSG00000012443	24.8077	-2.21366	0.364443	1.00589e-10	1.21737e-09	Kif11	16551	-1.40591	9.59514e-06
ENSMUSG00000012519	29.8445	-0.645044	0.263899	0.00451306	0.0139189	Mlkl	74568	-0.506564	0.0149005
ENSMUSG00000012535	438.44	0.400195	0.0667865	1.30362e-09	1.36167e-08	Tnpo3	320938	0.674863	1.89571e-09
ENSMUSG00000012819	255.896	-1.77314	0.11786	2.73079e-52	4.82647e-50	Cdh23	22295	-1.98907	9.0323e-40
ENSMUSG00000013033	132.448	-0.592991	0.135683	5.05332e-06	3.07244e-05	Adgrl1	330814	-0.816633	6.97828e-07
ENSMUSG00000013076	1352.46	-0.437404	0.0770598	8.24391e-09	7.83193e-08	Amotl1	75723	-0.566352	0.00190505
ENSMUSG00000013089	37.064	0.428756	0.198817	0.0171988	0.044245	Etv5	104156
ENSMUSG00000013091	4.04785	-0.937878	0.680556	0.0168832	0.0435838	Tmem190	78052
ENSMUSG00000013155	7.88056	-1.04552	0.5293	0.00539941	0.0163392	Enkd1	102124
ENSMUSG00000013160	353.168	0.796925	0.0937054	4.79953e-18	1.25441e-16	Atp6v0d1	11972	0.779934	4.93578e-23
ENSMUSG00000013236	424.374	-0.761996	0.103352	4.8586e-14	8.51973e-13	Ptprs	19280	-0.501714	0.000332766
ENSMUSG00000013275	312.182	-0.359373	0.109921	0.000727469	0.00276422	Slc41a1	98396	-0.322026	0.00966794
ENSMUSG00000013419	218.616	-0.641096	0.153516	1.08007e-05	6.14608e-05	Zbtb47	270210	-1.08123	8.87393e-16
ENSMUSG00000013593	4115.28	0.863564	0.0757609	1.02557e-30	6.83115e-29	Ndufs2	226646	0.5959	1.73513e-07
ENSMUSG00000013622	188.864	0.259085	0.0997434	0.00764318	0.0221419	Atraid	381629
ENSMUSG00000013629	665.532	0.758729	0.0883345	2.51994e-18	6.74414e-17	Cad	69719	0.846122	1.00431e-08
ENSMUSG00000013646	223.355	0.311511	0.097295	0.00102733	0.00376266	Sh3bp5l	79566	0.447226	5.16916e-05
ENSMUSG00000013698	361.829	-0.248452	0.0770131	0.00105991	0.00387158	Pea15a	18611	-0.550121	3.51198e-10
ENSMUSG00000013701	434.813	0.670078	0.0738872	4.70062e-20	1.42222e-18	Timm23	53600
ENSMUSG00000013707	9.05119	-0.973056	0.458934	0.0046759	0.0143566	Tnfaip8l2	69769	-1.86536	0.000131302
ENSMUSG00000013787	793.268	-0.345997	0.0750417	2.89096e-06	1.83327e-05	Ehmt2	110147
ENSMUSG00000013822	149.516	1.09772	0.119762	8.16149e-21	2.64892e-19	Elof1	66126	0.600621	1.73175e-10
ENSMUSG00000013858	903.244	0.257303	0.0708697	0.000255901	0.00108583	Tmem259	216157	0.258353	0.00605774
ENSMUSG00000013973	51.6552	-0.44553	0.188474	0.0097382	0.0272386	Dedd	21945
ENSMUSG00000013997	130.343	0.482777	0.115317	1.51739e-05	8.34986e-05	Nit1	27045	0.513297	4.31819e-07
ENSMUSG00000014074	68.392	-0.509209	0.145843	0.000237297	0.00101436	Rnf168	70238	-0.241373	0.0387073
ENSMUSG00000014164	13.962	-1.272	0.40732	0.000186665	0.000815705	Klhl3	100503085
ENSMUSG00000014195	552.24	-0.475925	0.0999733	1.0461e-06	7.11882e-06	Dnajc7	56354	-0.216561	0.0305991
ENSMUSG00000014198	4.07027	-2.66985	0.711303	1.62001e-05	8.86806e-05	Zfp385c	278304
ENSMUSG00000014226	123.997	0.651099	0.130634	2.18565e-07	1.67595e-06	Cacybp	12301	0.73131	1.2791e-06
ENSMUSG00000014294	58.0979	0.449626	0.213779	0.0183748	0.046865	Ndufa2	17991
ENSMUSG00000014301	109.409	0.782663	0.167207	7.38848e-07	5.17832e-06	Pam16	66449
ENSMUSG00000014313	421.85	0.428914	0.115149	0.000117502	0.000537001	Cox6c	12864
ENSMUSG00000014329	42.741	-0.716008	0.225499	0.000432771	0.00174113	Bicc1	83675	-1.01496	1.20721e-05
ENSMUSG00000014355	858.638	-0.151378	0.0613409	0.0129149	0.0346787	Anapc1	17222	0.258352	0.00157799
ENSMUSG00000014444	1709.25	0.638854	0.090187	5.33574e-13	8.33453e-12	Piezo1	234839	0.955417	5.19908e-08
ENSMUSG00000014453	2.46271	-1.56442	1.16927	0.00973479	0.0272333	Blk	12143
ENSMUSG00000014496	433.179	0.214678	0.0928762	0.018266	0.0466343	Ankrd28	105522	0.669099	1.025e-06
ENSMUSG00000014498	1252.91	0.632429	0.0688696	1.41455e-20	4.52531e-19	Ankrd52	237615	0.530776	0.000152116
ENSMUSG00000014503	92.8814	-1.01509	0.194301	3.01005e-08	2.64561e-07	Pkd2l2	53871	-0.534185	0.00094132
ENSMUSG00000014550	228.27	0.241125	0.0876381	0.00527148	0.0159819	Rbsn	78287	0.296589	0.00154399
ENSMUSG00000014601	351.061	0.427251	0.0669148	1.02126e-10	1.23429e-09	Strip1	229707	0.442174	2.01276e-06
ENSMUSG00000014606	712.084	0.476456	0.0931195	1.70442e-07	1.32979e-06	Slc25a11	67863
ENSMUSG00000014633	52.3919	0.828698	0.203402	1.08473e-05	6.16692e-05	Cmc2	66531	0.604152	1.09204e-08
ENSMUSG00000014747	4.82063	-0.962165	0.598614	0.012019	0.0325967	Ankrd53	75305
ENSMUSG00000014748	422.804	0.326584	0.0802988	3.5499e-05	0.000180848	Tex261	21766	0.484998	7.55223e-08
ENSMUSG00000014763	161.748	-0.301686	0.107921	0.00401363	0.0125741	Fam120b	67544
ENSMUSG00000014767	90.6281	-0.465215	0.134564	0.000294559	0.00123373	Tbp	21374
ENSMUSG00000014769	167.467	0.334817	0.122301	0.00443597	0.0137167	Psmb1	19170	0.301339	6.27683e-07
ENSMUSG00000014773	78.2495	-0.740616	0.189653	2.64123e-05	0.00013855	Dll1	13388	-1.45055	6.47142e-22
ENSMUSG00000014776	163.969	-0.377883	0.137463	0.00388236	0.0122229	Nol3	78688
ENSMUSG00000014778	249.461	-0.556997	0.133862	1.40904e-05	7.79207e-05	Fhod1	234686	-0.698439	4.48189e-05
ENSMUSG00000014786	32.282	-0.650786	0.217835	0.000928379	0.00344901	Slc9a5	277973	-0.417367	0.0205177
ENSMUSG00000014791	73.9489	-0.484712	0.160907	0.00131098	0.00467673	Elmo3	234683
ENSMUSG00000014850	91.2696	-0.467856	0.154464	0.00130665	0.00466313	Msh3	17686
ENSMUSG00000014867	594.044	0.295892	0.0590426	4.30704e-07	3.14716e-06	Surf4	20932	0.214459	0.00656444
ENSMUSG00000014905	98.6941	0.47054	0.183704	0.00530099	0.0160631	Dnajb9	27362	0.799752	4.14766e-05
ENSMUSG00000014959	268.59	0.230016	0.0792172	0.0030952	0.0100131	Gorasp2	70231	0.334198	8.26369e-05
ENSMUSG00000015002	387.872	0.575657	0.0816665	8.1901e-13	1.25172e-11	Efr3a	76740	0.848805	3.53324e-20
ENSMUSG00000015016	892.144	1.39455	0.062414	1.26729e-111	1.13112e-108	Acsf3	257633	1.56448	7.18054e-41
ENSMUSG00000015085	55.1743	-0.797131	0.231377	0.000134236	0.000605571	Entpd2	12496	-1.20819	2.9846e-07
ENSMUSG00000015087	458.006	0.288833	0.0886041	0.000884865	0.00330524	Rabl6	227624	0.38838	1.07286e-05
ENSMUSG00000015090	141.959	0.916898	0.198164	6.93265e-07	4.87416e-06	Ptgds	19215	1.65509	3.71562e-13
ENSMUSG00000015092	240.578	0.704628	0.119203	1.10052e-09	1.15971e-08	Edf1	59022	0.704623	2.82737e-15
ENSMUSG00000015095	624.045	0.632943	0.0703899	9.41853e-20	2.78257e-18	Fbxw5	30839	0.662533	4.88698e-11
ENSMUSG00000015120	263.944	-0.260212	0.08638	0.00209151	0.00705111	Ube2i	22196	-0.602475	1.0484e-07
ENSMUSG00000015127	152.937	-0.840827	0.129509	2.06976e-11	2.69689e-10	Unkl	74154
ENSMUSG00000015133	174.484	-0.710051	0.114823	1.73289e-10	2.03781e-09	Lrrk1	233328	-0.893438	6.09434e-09
ENSMUSG00000015165	1025.61	-0.22165	0.0701336	0.00135336	0.00481061	Hnrnpl	15388
ENSMUSG00000015176	97.2591	0.425609	0.16616	0.0059707	0.0178232	Nolc1	70769	0.328154	0.00870841
ENSMUSG00000015202	67.8015	-0.993138	0.170436	1.01911e-09	1.07774e-08	Cnksr3	215748	-1.14143	6.69178e-13
ENSMUSG00000015214	297.895	0.373912	0.081981	3.52885e-06	2.2018e-05	Mtmr1	53332	0.440379	0.000114453
ENSMUSG00000015222	24.0185	-0.972495	0.332443	0.00053911	0.00211695	Map2	17756	-1.31761	2.28955e-07
ENSMUSG00000015243	1696.02	0.481927	0.0904236	6.27634e-08	5.24773e-07	Abca1	11303	0.441381	0.0245445
ENSMUSG00000015290	204.588	0.501875	0.105311	9.65473e-07	6.61092e-06	Ubl4a	27643
ENSMUSG00000015291	789.081	-0.444353	0.0616505	3.13482e-13	5.0233e-12	Gdi1	14567	-0.544148	1.57853e-12
ENSMUSG00000015312	43.5592	-2.32619	0.568105	2.42844e-06	1.56129e-05	Gadd45b	17873
ENSMUSG00000015337	176.177	0.697979	0.163544	6.02829e-06	3.60627e-05	Endog	13804	0.293687	0.0116233
ENSMUSG00000015340	76.8752	-2.00459	0.250018	9.43999e-17	2.21728e-15	Cybb	13058	-1.74022	0.000954238
ENSMUSG00000015342	36.1885	0.426278	0.190426	0.0142825	0.0378331	Xk	22439	0.458227	0.0262893
ENSMUSG00000015355	12.4352	-0.839351	0.425449	0.00832403	0.023809	Cd48	12506	-0.898964	0.0283917
ENSMUSG00000015357	572.86	0.651544	0.0741184	5.61315e-19	1.55591e-17	Clpx	270166	0.430706	8.33658e-05
ENSMUSG00000015377	57.5517	-0.501211	0.164667	0.0011507	0.00416656	Dennd6b	69440
ENSMUSG00000015396	23.7096	-1.57859	0.502984	0.000124756	0.000565808	Cd83	12522	-1.66963	2.29914e-07
ENSMUSG00000015501	693.807	-0.247367	0.0911733	0.00556527	0.016787	Hivep2	15273
ENSMUSG00000015522	412.195	-0.432278	0.0863221	3.21535e-07	2.40055e-06	Arnt	11863	-0.26901	0.00125166
ENSMUSG00000015533	17.3271	-0.599466	0.296997	0.0146663	0.0386889	Itga2	16398
ENSMUSG00000015536	235.88	0.252949	0.0922533	0.00508211	0.0154787	Mocs2	17434
ENSMUSG00000015568	9398.86	0.497685	0.129511	6.36447e-05	0.000306563	Lpl	16956	0.644172	5.31884e-09
ENSMUSG00000015575	236.353	0.449257	0.113285	4.10143e-05	0.000206471	Atp6v0e	11974	1.06194	7.79926e-70
ENSMUSG00000015597	190.462	-0.338121	0.102816	0.000726765	0.00276267	Zfp318	57908
ENSMUSG00000015599	10.2069	2.94028	0.538132	2.37232e-09	2.41014e-08	Ttbk1	106763
ENSMUSG00000015647	1038.99	-0.571226	0.0949151	8.05427e-10	8.64563e-09	Lama5	16776	-0.695244	6.6321e-06
ENSMUSG00000015656	3701.78	0.571791	0.139629	1.81033e-05	9.83844e-05	Hspa8	15481
ENSMUSG00000015671	137.703	0.703901	0.125164	5.54878e-09	5.38322e-08	Psma2	19166	0.549741	5.51521e-13
ENSMUSG00000015697	217.543	-0.368239	0.0973691	0.000109833	0.000504794	Setdb1	84505	-0.411026	0.000176793
ENSMUSG00000015711	174.269	0.266184	0.108653	0.0115947	0.0315705	Prune1	229589	0.43554	1.84175e-05
ENSMUSG00000015733	403.485	0.337603	0.0894213	0.000129721	0.000586092	Capza2	12343	0.458276	1.59665e-11
ENSMUSG00000015745	88.8898	-0.435219	0.158311	0.00341626	0.0109348	Plekho1	67220	-0.702722	0.0147309
ENSMUSG00000015747	78.6217	0.359103	0.150014	0.0112035	0.0306928	Vps45	22365	0.421793	0.0020137
ENSMUSG00000015748	74.2865	-0.505479	0.176741	0.00200696	0.00681367	Prpf3	70767
ENSMUSG00000015755	505.965	0.261676	0.0848872	0.0017005	0.00589544	Tab2	68652	0.48085	2.48952e-08
ENSMUSG00000015759	222.176	0.3486	0.0928879	0.000124636	0.000565409	Cnih1	12793	0.303462	7.0624e-05
ENSMUSG00000015766	190.444	-0.360547	0.162672	0.0176125	0.0451531	Eps8	13860
ENSMUSG00000015790	116.099	0.526389	0.137264	5.92793e-05	0.000287553	Surf1	20930	0.269515	0.000900028
ENSMUSG00000015806	217.969	0.854848	0.102339	1.61222e-17	4.02513e-16	Qdpr	110391	0.543103	1.51344e-13
ENSMUSG00000015837	1259.01	0.457457	0.116072	4.54128e-05	0.000226442	Sqstm1	18412	0.496312	7.15381e-05
ENSMUSG00000015839	282.941	0.250592	0.102697	0.0131617	0.0352492	Nfe2l2	18024	0.257909	0.0196555
ENSMUSG00000015846	720.044	0.22925	0.0653495	0.000393707	0.00160495	Rxra	20181	0.515644	2.24218e-10
ENSMUSG00000015850	115.054	-0.479512	0.156176	0.00109476	0.00398745	Adamtsl4	229595	-0.91608	0.000839394
ENSMUSG00000015852	35.1742	-0.610628	0.280689	0.00987293	0.0275421	Fcrl2	80891	-1.65727	5.46426e-08
ENSMUSG00000015869	134.103	-0.735529	0.10939	5.58371e-12	7.81151e-11	Prpsap1	67763	-0.476825	2.92496e-06
ENSMUSG00000015879	2.50341	-1.80574	0.993932	0.00366859	0.0116361	Fam184b	58227
ENSMUSG00000015880	9.19825	-0.849066	0.572729	0.018598	0.0473096	Ncapg	54392
ENSMUSG00000015889	121.665	-0.27605	0.122915	0.0195414	0.049361	Lta4h	16993	-0.191721	0.0159011
ENSMUSG00000015947	10.7054	-0.966722	0.487726	0.00635769	0.0188348	Fcgr1	14129
ENSMUSG00000015950	25.7172	-1.19972	0.329065	3.29399e-05	0.000169309	Ncf1	17969	-1.23814	0.00149179
ENSMUSG00000015957	52.3548	-1.31517	0.202738	1.05677e-11	1.42372e-10	Wnt11	22411	-1.33581	1.58912e-11
ENSMUSG00000015961	200.724	0.692442	0.109335	8.09727e-11	9.88e-10	Adss2	11566	0.620499	6.32325e-11
ENSMUSG00000015966	21.2765	-0.651918	0.269025	0.00472382	0.0144838	Il17rb	50905
ENSMUSG00000015970	633.434	0.878627	0.0802545	1.58744e-28	9.23041e-27	Chdh	218865	0.601999	4.23893e-06
ENSMUSG00000015994	398.445	0.426098	0.0825656	1.49953e-07	1.18339e-06	Fnta	14272	0.393814	6.45409e-05
ENSMUSG00000016087	304.661	-0.768858	0.116248	1.03735e-11	1.4018e-10	Fli1	14247	-1.02305	2.55531e-24
ENSMUSG00000016128	329.869	-1.35497	0.104701	3.3305e-39	3.28469e-37	Stard13	243362	-1.08949	1.71286e-17
ENSMUSG00000016194	307.266	0.602551	0.287549	0.0115641	0.0315018	Hsd11b1	15483	0.822784	3.47501e-07
ENSMUSG00000016200	9.51706	0.88725	0.493044	0.0101766	0.0282831	Syt14	329324	1.21342	5.4756e-05
ENSMUSG00000016252	96.8613	0.999958	0.228974	2.06138e-06	1.34445e-05	Atp5f1e	67126	0.480221	3.91753e-08
ENSMUSG00000016253	170.615	0.313144	0.108154	0.002846	0.00927928	Nelfcd	57314
ENSMUSG00000016256	2095.52	2.18315	0.0930141	6.53892e-123	8.97894e-120	Ctsz	64138	1.91546	8.03059e-31
ENSMUSG00000016257	515.934	1.39748	0.085647	8.34994e-61	2.04185e-58	Prelid3b	66390	1.17767	4.04845e-18
ENSMUSG00000016308	84.9645	0.747312	0.1452	7.60812e-08	6.29344e-07	Ube2a	22209	0.626058	3.22889e-12
ENSMUSG00000016319	1701.08	0.725509	0.0775277	2.45233e-21	8.27534e-20	Slc25a5	11740	0.508091	5.22781e-06
ENSMUSG00000016344	251.29	1.34943	0.120193	3.18641e-30	2.06838e-28	Ppdpf	66496	1.22056	1.12483e-20
ENSMUSG00000016356	54.9568	-0.887294	0.158106	4.01061e-09	3.962e-08	Col20a1	73368
ENSMUSG00000016382	238.695	0.352702	0.113627	0.00131146	0.00467751	Pls3	102866	0.264801	0.00117101
ENSMUSG00000016427	84.4892	0.47185	0.165552	0.00225128	0.00753424	Ndufa1	54405	0.460542	7.66678e-09
ENSMUSG00000016477	74.2662	-0.387288	0.179331	0.0191464	0.0484797	E2f3	13557
ENSMUSG00000016493	36.1319	-0.532469	0.222521	0.00708535	0.0207006	Cd46	17221
ENSMUSG00000016494	252.663	-1.22516	0.138107	1.04297e-19	3.06701e-18	Cd34	12490	-1.06024	6.33094e-11
ENSMUSG00000016495	151.635	-0.975962	0.124481	8.82138e-16	1.91899e-14	Plgrkt	67759	-0.688362	9.13178e-15
ENSMUSG00000016496	232.461	-1.20919	0.137862	2.52633e-19	7.147e-18	Cd274	60533	-1.30174	7.00649e-07
ENSMUSG00000016503	19.8527	-0.770157	0.291174	0.00191372	0.0065319	Gtf3a	66596
ENSMUSG00000016510	63.9605	0.514087	0.171525	0.00128135	0.00458568	Mtif3	76366	0.706625	6.33699e-08
ENSMUSG00000016528	1437.21	0.399633	0.0972979	2.39424e-05	0.000126636	Mapkapk2	17164	0.730487	7.11894e-14
ENSMUSG00000016534	652.367	0.411232	0.0828092	4.32663e-07	3.16017e-06	Lamp2	16784	0.520902	5.27122e-14
ENSMUSG00000016552	22.6934	0.744868	0.319133	0.00454916	0.0140109	Foxred2	239554
ENSMUSG00000016554	101.033	0.314358	0.126464	0.0096268	0.0269862	Eif3d	55944
ENSMUSG00000016619	161.554	0.424645	0.128021	0.000527133	0.00207677	Nup50	18141	0.702621	1.60912e-06
ENSMUSG00000016757	143.787	0.370395	0.13769	0.00473141	0.014498	Ttll12	223723	0.593168	3.02234e-07
ENSMUSG00000016758	13.3061	-0.895226	0.313063	0.00080053	0.00301801	Bik	12124
ENSMUSG00000016918	82.4929	-0.604728	0.169972	0.000142247	0.000637803	Sulf1	240725	-0.83189	4.2448e-07
ENSMUSG00000016921	411.549	0.275635	0.0815313	0.000588896	0.00229428	Srsf6	67996
ENSMUSG00000016940	241.783	0.480996	0.10642	3.29495e-06	2.06162e-05	Kctd2	70382	0.613203	1.41479e-08
ENSMUSG00000016946	66.0714	-0.36559	0.162077	0.0159549	0.0415722	Kctd5	69259
ENSMUSG00000016984	20.4811	-0.585064	0.260432	0.00899393	0.02546	Etaa1	68145
ENSMUSG00000017009	619.851	0.879724	0.303059	0.000634933	0.00245541	Sdc4	20971	1.89296	1.25928e-19
ENSMUSG00000017057	20.2239	-0.700844	0.350712	0.0112062	0.0306928	Il13ra1	16164
ENSMUSG00000017119	794.993	0.623539	0.0534996	8.7887e-32	6.32609e-30	Nbr1	17966	0.724719	1.65127e-14
ENSMUSG00000017144	60.9298	-1.4837	0.196581	4.24093e-15	8.48709e-14	Rnd3	74194	-1.3562	2.89757e-10
ENSMUSG00000017146	11.1378	-1.59721	0.529438	0.000214439	0.000923955	Brca1	12189
ENSMUSG00000017167	529.916	0.580083	0.109591	5.41438e-08	4.56552e-07	Cntnap1	53321	0.580701	0.00026279
ENSMUSG00000017188	87.2235	1.27229	0.173954	2.97444e-14	5.38507e-13	Coa3	52469	1.01395	1.02574e-33
ENSMUSG00000017210	266.617	0.436796	0.0995436	6.73493e-06	3.98625e-05	Med24	23989	0.606074	2.5543e-08
ENSMUSG00000017221	581.011	0.618838	0.0786088	1.38162e-15	2.92218e-14	Psmd3	22123	0.677604	5.62986e-16
ENSMUSG00000017288	136.957	0.363061	0.114381	0.00102723	0.00376266	Vps53	68299	0.634639	1.2638e-10
ENSMUSG00000017291	1150.29	0.284682	0.0559039	2.69232e-07	2.03302e-06	Taok1	216965	0.440774	0.000131333
ENSMUSG00000017307	82.1484	0.760302	0.152203	1.67141e-07	1.30689e-06	Acot8	170789	0.730036	4.0822e-11
ENSMUSG00000017309	787.703	0.303862	0.0873964	0.000393333	0.00160416	Cd300lg	52685
ENSMUSG00000017376	142.543	0.29462	0.113233	0.00718067	0.0209482	Nlk	18099	0.293604	0.020678
ENSMUSG00000017386	488.499	1.24763	0.116499	1.08551e-27	6.03658e-26	Traf4	22032	1.42179	2.81962e-26
ENSMUSG00000017390	6.56422	-0.881076	0.485352	0.00995134	0.0277391	Aldoc	11676	-1.22482	7.91627e-05
ENSMUSG00000017400	6.02345	2.20586	0.834824	0.000632354	0.00244703	Stac2	217154
ENSMUSG00000017404	216.962	0.638297	0.110161	2.60311e-09	2.63275e-08	Rpl19	19921
ENSMUSG00000017405	82.9053	0.371263	0.155618	0.0111876	0.0306642	Nek8	140859	0.531486	0.00575873
ENSMUSG00000017421	519.536	-0.286801	0.0879091	0.000874779	0.00327099	Zfp207	22680	-0.350322	0.000894859
ENSMUSG00000017428	475.438	0.234883	0.0775717	0.00212994	0.00716648	Psmd11	69077	0.661387	7.6173e-13
ENSMUSG00000017446	93.1681	-0.372277	0.152305	0.00949933	0.0267085	C1qtnf1	56745	-0.768674	0.000120125
ENSMUSG00000017466	359.722	-0.688193	0.150722	1.62354e-06	1.07499e-05	Timp2	21858	-1.18118	2.47669e-13
ENSMUSG00000017485	414.887	-0.272023	0.0884769	0.00169278	0.00587097	Top2b	21974
ENSMUSG00000017491	52.5557	-0.382267	0.167606	0.0143722	0.0380085	Rarb	218772
ENSMUSG00000017499	8.15163	-0.847876	0.508423	0.0146648	0.0386889	Cdc6	23834
ENSMUSG00000017550	24.0108	-1.14878	0.309425	2.71752e-05	0.000142134	Atad5	237877	-0.689688	0.0142066
ENSMUSG00000017607	3.06922	-1.55527	1.30977	0.00926781	0.0261358	Tns4	217169
ENSMUSG00000017639	102.312	-2.42031	0.224969	3.12966e-28	1.79063e-26	Rab11fip4	268451	-2.59965	3.96301e-28
ENSMUSG00000017677	110.694	-0.978477	0.188066	3.62407e-08	3.14045e-07	Wsb1	78889	-1.33094	1.86052e-08
ENSMUSG00000017686	417.148	0.220786	0.0686601	0.00113899	0.00412752	Rhot1	59040	0.42909	0.000128797
ENSMUSG00000017707	1043.32	-0.301678	0.0804094	0.000137003	0.000616342	Serinc3	26943	-0.466835	0.000175728
ENSMUSG00000017713	91.2877	0.586624	0.139767	1.12474e-05	6.37186e-05	Tha1	71776	0.446687	0.00608701
ENSMUSG00000017715	234.252	0.715149	0.174545	1.21452e-05	6.82847e-05	Pgs1	74451	1.07882	3.15758e-21
ENSMUSG00000017724	3.90953	1.64942	0.78692	0.00242067	0.00803723	Etv4	18612
ENSMUSG00000017740	34.7806	0.442902	0.208654	0.0181248	0.0463001	Slc12a5	57138
ENSMUSG00000017747	158.787	0.636915	0.100844	1.02085e-10	1.23429e-09	Ghdc	80860	0.916815	1.00243e-10
ENSMUSG00000017756	1090.75	-0.239457	0.0634172	0.000137917	0.000619986	Slc12a7	20499
ENSMUSG00000017760	392.109	-0.236436	0.0765353	0.00173481	0.00599458	Ctsa	19025	-0.430703	0.0214503
ENSMUSG00000017764	46.3678	0.464422	0.207144	0.0126235	0.0339984	Zswim1	71971
ENSMUSG00000017765	262.053	-0.415386	0.153495	0.00403458	0.0126265	Slc12a4	20498	-0.598784	1.06086e-05
ENSMUSG00000017776	697.365	0.42863	0.0676125	1.4154e-10	1.67994e-09	Crk	12928	0.369388	0.000109146
ENSMUSG00000017778	142.482	0.854571	0.190165	1.51642e-06	1.00969e-05	Cox7c	12867	0.662668	2.78521e-09
ENSMUSG00000017801	161.426	0.870071	0.119054	6.0909e-14	1.05154e-12	Mlx	21428	1.03504	1.0659e-20
ENSMUSG00000017802	444.011	0.423707	0.0808141	9.83123e-08	8.00262e-07	Retreg3	67998	0.493554	9.02709e-10
ENSMUSG00000017831	202.995	0.286035	0.100938	0.00362478	0.0115094	Rab5a	271457	0.591675	1.82256e-07
ENSMUSG00000017858	139.989	0.231228	0.0977521	0.0155224	0.0405874	Ift52	245866	0.365494	1.87121e-05
ENSMUSG00000017861	17.8113	-1.54916	0.321915	1.42435e-07	1.12904e-06	Mybl2	17865
ENSMUSG00000017897	48.7013	-1.16844	0.387684	0.000338721	0.0014029	Eya2	14049	-2.07206	3.50975e-08
ENSMUSG00000018001	320.889	-0.336521	0.113189	0.00213015	0.00716648	Cyth3	19159	-0.294747	0.0107426
ENSMUSG00000018008	116.53	-1.96035	0.206142	1.4843e-22	5.4519e-21	Cyth4	72318	-1.6478	0.00146352
ENSMUSG00000018042	1011.22	0.500026	0.0807501	3.08035e-10	3.52031e-09	Cyb5r3	109754	0.782531	7.42827e-24
ENSMUSG00000018102	92.5597	1.19053	0.171635	5.0165e-13	7.87594e-12	H2bc4	68024	1.28923	8.36338e-16
ENSMUSG00000018160	459.592	0.448738	0.069322	5.66866e-11	7.05165e-10	Med1	19014	0.432262	0.000103119
ENSMUSG00000018166	59.0151	-0.389656	0.177693	0.0174188	0.0447335	Erbb3	13867	-0.623715	3.73733e-05
ENSMUSG00000018196	89.9429	0.704986	0.137238	8.66783e-08	7.11727e-07	Glrx2	69367	0.505134	9.95783e-08
ENSMUSG00000018199	119.725	-0.257174	0.102392	0.00987142	0.0275421	Ro60	20822
ENSMUSG00000018209	197.483	0.265054	0.0879735	0.00211312	0.00712124	Stk4	58231	0.314686	0.00189277
ENSMUSG00000018239	9.21644	-0.950755	0.516237	0.00838031	0.0239317	Zcchc10	67966
ENSMUSG00000018263	62.4282	-0.47338	0.22825	0.018426	0.0469756	Tbx5	21388	-1.10419	0.00108749
ENSMUSG00000018286	175.767	0.576087	0.124087	1.48474e-06	9.90439e-06	Psmb6	19175
ENSMUSG00000018287	117.611	0.34232	0.138952	0.00956884	0.0268701	Spag7	216873	0.29186	0.000696496
ENSMUSG00000018322	103.426	-0.408041	0.125044	0.000689072	0.0026334	Tomm34	67145	-0.267057	0.00865453
ENSMUSG00000018326	1407.15	0.569593	0.0512469	5.22641e-29	3.1626e-27	Ywhab	54401	0.712064	4.45991e-21
ENSMUSG00000018334	196.057	0.392841	0.140894	0.00335757	0.0107682	Ksr1	16706	0.772756	5.77187e-05
ENSMUSG00000018339	4582.69	-2.06256	0.14537	8.78734e-47	1.26502e-44	Gpx3	14778	-1.58594	3.91545e-58
ENSMUSG00000018362	71.5945	0.575765	0.235823	0.00560616	0.0168961	Kpna2	16647
ENSMUSG00000018363	297.756	0.255292	0.0953224	0.00612299	0.0182291	Smurf2	66313	0.367356	7.92273e-05
ENSMUSG00000018377	300.327	-0.320166	0.0813503	6.26731e-05	0.000302209	Vezf1	22344
ENSMUSG00000018379	371.947	-0.251694	0.0866753	0.00307068	0.00994461	Srsf1	110809	-0.328528	0.000674972
ENSMUSG00000018387	27.9733	1.10537	0.248371	1.19034e-06	8.03491e-06	Shroom1	71774	1.76269	5.96174e-07
ENSMUSG00000018395	81.6703	-0.380575	0.132853	0.00271783	0.00891021	Kif3a	16568	-0.4092	0.00140011
ENSMUSG00000018398	348.596	-0.576439	0.0892501	4.86775e-11	6.10432e-10	Septin8	20362	-0.606264	2.88618e-06
ENSMUSG00000018405	105.187	0.657101	0.151499	4.97417e-06	3.02844e-05	Mrm1	217038	0.459716	0.000353989
ENSMUSG00000018415	686.52	0.345623	0.0929692	0.000144735	0.000648024	Gid4	66771	0.73605	8.78608e-13
ENSMUSG00000018417	271.361	-0.437255	0.0932977	1.73528e-06	1.14558e-05	Myo1b	17912	-0.661304	4.69046e-11
ENSMUSG00000018449	49.0681	-0.641488	0.184204	0.000173277	0.00076299	Rpain	69723	-0.883895	2.23924e-11
ENSMUSG00000018474	773.809	1.39432	0.0808639	1.42866e-67	4.39707e-65	Chd3	216848	2.13159	1.15864e-63
ENSMUSG00000018501	1333.89	-0.350789	0.0577836	8.82243e-10	9.43614e-09	Ncor1	20185
ENSMUSG00000018507	31.825	-0.70193	0.254326	0.00163149	0.00567934	Trpv2	22368	-1.13722	0.000844979
ENSMUSG00000018509	76.2095	-0.477431	0.140606	0.00036548	0.00150056	Cenpv	73139
ENSMUSG00000018537	85.4861	-0.335906	0.150848	0.0183522	0.0468207	Pcgf2	22658
ENSMUSG00000018548	99.6748	-0.341116	0.138047	0.00942613	0.0265236	Trim37	68729
ENSMUSG00000018559	399.385	0.415544	0.0925809	4.42868e-06	2.71765e-05	Ctdnep1	67181	0.447992	1.80444e-05
ENSMUSG00000018565	129.385	0.692809	0.124114	7.66676e-09	7.29138e-08	Elp5	54351	0.481497	1.6581e-06
ENSMUSG00000018566	2819.73	0.646314	0.0841764	6.1345e-15	1.20073e-13	Slc2a4	20528	0.840142	7.31291e-07
ENSMUSG00000018567	412.787	0.465775	0.10496	5.05884e-06	3.07475e-05	Gabarap	56486	0.519686	3.20902e-15
ENSMUSG00000018570	10.9881	1.17464	0.412953	0.000497957	0.00197184	2810408A11Rik	70419	0.91854	0.00124497
ENSMUSG00000018574	6480.32	1.11607	0.0821832	7.34625e-43	8.46051e-41	Acadvl	11370	1.19306	1.61581e-18
ENSMUSG00000018585	48.4063	1.11334	0.204501	7.46035e-09	7.11404e-08	Atox1	11927	0.94218	1.52719e-49
ENSMUSG00000018593	5028.51	-0.21495	0.0784895	0.00540452	0.0163463	Sparc	20692	-0.493559	0.000169606
ENSMUSG00000018599	238.28	0.650349	0.106888	4.13965e-10	4.64177e-09	Mief2	237781	0.272289	0.0106188
ENSMUSG00000018648	11.1846	1.56492	0.411887	1.14285e-05	6.46422e-05	Dusp14	56405	3.45865	8.97302e-24
ENSMUSG00000018654	29.5483	-1.1734	0.321315	3.25168e-05	0.000167467	Ikzf1	22778	-1.27235	7.62718e-05
ENSMUSG00000018677	2388.3	1.3037	0.0830372	5.27046e-56	1.12003e-53	Slc25a39	68066	1.38451	2.12173e-56
ENSMUSG00000018740	588.739	0.390839	0.114561	0.000419656	0.00169371	Slc25a35	71998	0.596427	3.13323e-05
ENSMUSG00000018750	679.134	-0.229888	0.0911866	0.00977762	0.0273232	Zbtb4	75580	0.222012	0.032774
ENSMUSG00000018761	224.52	0.839124	0.125728	5.76976e-12	8.06547e-11	Mpdu1	24070	0.804485	3.84718e-17
ENSMUSG00000018770	300.084	0.564821	0.12544	2.90664e-06	1.84125e-05	Atp5mc3	228033	0.380629	2.82861e-06
ENSMUSG00000018774	45.2867	-0.764042	0.285029	0.00182006	0.00625167	Cd68	12514
ENSMUSG00000018796	10349.5	0.916142	0.100198	1.26993e-20	4.08461e-19	Acsl1	14081	1.06671	5.96244e-11
ENSMUSG00000018800	70.0649	-0.445945	0.148747	0.00154171	0.00539733	Abca5	217265	-0.42042	0.0057617
ENSMUSG00000018819	110.54	-1.49359	0.183777	4.30845e-17	1.04214e-15	Lsp1	16985	-1.17801	1.1494e-05
ENSMUSG00000018846	1026.77	0.825527	0.122607	4.16595e-12	5.89741e-11	Pank3	211347	1.11537	1.97699e-23
ENSMUSG00000018849	9.27185	1.48546	0.920671	0.00926205	0.0261237	Wwc1	211652
ENSMUSG00000018858	77.8103	0.746085	0.15044	2.07278e-07	1.59763e-06	Mrpl58	68572	0.725714	9.96612e-11
ENSMUSG00000018882	184.44	0.509773	0.100784	2.14585e-07	1.64968e-06	Mrpl45	67036	0.353356	0.000234498
ENSMUSG00000018893	216.318	1.62446	0.750932	0.00145814	0.00514512	Mb	17189
ENSMUSG00000018899	180.235	-1.05185	0.15052	4.57655e-13	7.21059e-12	Irf1	16362	-0.754737	4.77596e-05
ENSMUSG00000018900	382.741	0.273549	0.116877	0.015266	0.0400283	Slc22a5	20520
ENSMUSG00000018906	83.1357	0.852439	0.193812	2.35294e-06	1.51743e-05	P4ha2	18452
ENSMUSG00000018909	576.874	-0.792267	0.102545	2.9742e-15	6.01274e-14	Arrb1	109689	-0.379927	0.00738361
ENSMUSG00000018920	44.8689	-1.09308	0.259143	3.57744e-06	2.22978e-05	Cxcl16	66102	-1.61178	3.17373e-10
ENSMUSG00000018927	43.6687	-0.89211	0.291038	0.000398905	0.00162428	Ccl6	20305
ENSMUSG00000018932	409.651	0.484141	0.210083	0.0101159	0.0281407	Map2k3	26397	0.552507	2.05442e-08
ENSMUSG00000018983	123.547	1.67889	0.215155	4.94445e-16	1.09917e-14	E2f2	242705	0.968001	2.01193e-07
ENSMUSG00000018995	107.919	0.461345	0.175544	0.00440371	0.0136311	Nars2	244141	0.810217	2.31791e-09
ENSMUSG00000019039	240.533	0.733856	0.0939544	1.86786e-15	3.87711e-14	Dalrd3	67789	0.532092	2.13764e-12
ENSMUSG00000019054	184.104	0.683109	0.0988492	1.69156e-12	2.49141e-11	Fis1	66437	0.494448	2.38329e-09
ENSMUSG00000019080	53.5321	0.545398	0.224852	0.0062476	0.0185629	Mfsd3	69572	0.665374	7.76268e-07
ENSMUSG00000019082	826.958	0.824985	0.0911599	3.32083e-20	1.02207e-18	Slc25a22	68267	1.15327	1.67275e-26
ENSMUSG00000019087	450.035	0.214097	0.080819	0.00712168	0.0207931	Atp6ap1	54411
ENSMUSG00000019122	49.2073	-1.47138	0.37507	7.89378e-06	4.60798e-05	Ccl9	20308
ENSMUSG00000019132	720.553	0.439715	0.0866478	2.33387e-07	1.7789e-06	BC005537	79555
ENSMUSG00000019139	174.255	2.10012	0.149345	4.18865e-46	5.75166e-44	Isyna1	71780	2.57665	2.89281e-64
ENSMUSG00000019143	160.265	0.407256	0.112432	0.000184746	0.000808112	Hars2	70791	0.38657	0.000141818
ENSMUSG00000019158	75.3296	0.618402	0.168377	8.92507e-05	0.000416635	Tmem160	69094
ENSMUSG00000019173	542.03	0.343901	0.0661215	1.44009e-07	1.14007e-06	Rab5c	19345	0.592541	1.27859e-08
ENSMUSG00000019179	3108.97	0.96985	0.091717	7.00978e-27	3.72416e-25	Mdh2	17448	0.712971	1.85455e-10
ENSMUSG00000019188	388.929	0.51283	0.100747	1.79201e-07	1.39265e-06	H13	14950	0.880525	1.2242e-18
ENSMUSG00000019194	192.157	-0.561112	0.278492	0.0163376	0.0424147	Scn1b	20266	-1.52707	3.95857e-11
ENSMUSG00000019210	389.05	0.579415	0.0943047	3.48987e-10	3.95541e-09	Atp6v1e1	11973	0.635006	7.04992e-13
ENSMUSG00000019235	63.7918	0.55763	0.189338	0.00133757	0.00476016	Rps6kl1	238323	0.831375	1.61252e-10
ENSMUSG00000019261	247.609	-0.61683	0.1163	4.38711e-08	3.75068e-07	Map1s	270058	-0.693166	8.30261e-05
ENSMUSG00000019278	193.149	0.483683	0.150166	0.000661915	0.00254652	Dpep1	13479
ENSMUSG00000019312	10.1598	1.71427	0.505852	4.85299e-05	0.000239662	Grb7	14786	4.62396	3.08812e-18
ENSMUSG00000019326	2911.15	-0.623692	0.0853222	1.04694e-13	1.77145e-12	Aoc3	11754	-0.45362	8.35251e-07
ENSMUSG00000019338	189.343	-0.44866	0.101381	5.63401e-06	3.39658e-05	Zfp687	78266	-0.409924	0.00130491
ENSMUSG00000019362	72.2338	0.671877	0.177126	4.77746e-05	0.000236633	D8Ertd738e	101966	0.609771	9.1828e-15
ENSMUSG00000019368	204.187	0.577443	0.117449	3.71315e-07	2.73559e-06	Sec14l4	103655	0.927953	1.05412e-09
ENSMUSG00000019370	406.445	0.302547	0.0959659	0.00122838	0.00442092	Calm3	12315
ENSMUSG00000019373	235.503	0.65486	0.100794	2.99221e-11	3.82896e-10	Cops3	26572	0.894522	7.65896e-16
ENSMUSG00000019428	853.89	0.381278	0.0658057	4.71982e-09	4.62677e-08	Fkbp8	14232	0.340758	3.10515e-05
ENSMUSG00000019433	113.995	0.690464	0.136631	1.40536e-07	1.11498e-06	Gipc1	67903	0.713063	3.37527e-11
ENSMUSG00000019437	296.78	0.817945	0.0881145	4.06085e-21	1.35496e-19	Tlcd1	68385	1.59069	3.89762e-45
ENSMUSG00000019470	239.6	-0.254667	0.0987599	0.00819085	0.0234808	Xab2	67439	-0.333165	0.000874616
ENSMUSG00000019487	220.543	-0.468672	0.131351	0.000193485	0.000842208	Trip10	106628	-0.42471	0.000636369
ENSMUSG00000019494	229.184	0.385538	0.106984	0.000203934	0.000882954	Cops6	26893	0.318799	0.000441936
ENSMUSG00000019505	1492.69	0.342959	0.0697651	6.47377e-07	4.57314e-06	Ubb	22187	-0.217353	0.0161771
ENSMUSG00000019528	397.112	0.717493	0.0899117	4.70765e-16	1.04914e-14	Gyg1	27357	1.07597	2.61009e-18
ENSMUSG00000019539	52.0836	-0.770755	0.199742	2.91706e-05	0.000151505	Rcn3	52377	-1.10646	2.43513e-07
ENSMUSG00000019558	307.788	-1.07368	0.114813	1.47698e-21	5.08007e-20	Slc6a8	102857	-0.981677	8.99229e-31
ENSMUSG00000019564	63.4192	-0.776123	0.163718	5.67871e-07	4.06017e-06	Arid3a	13496	-0.673539	0.00277496
ENSMUSG00000019577	9389.8	0.837086	0.178529	6.34652e-07	4.49392e-06	Pdk4	27273	1.05437	4.22191e-05
ENSMUSG00000019647	302.439	-1.22424	0.118097	4.86661e-26	2.41989e-24	Sema6a	20358	-1.63665	1.81181e-12
ENSMUSG00000019689	36.2153	0.903962	0.283415	0.000253863	0.00107847	Fmc1	66117	0.585314	4.27838e-08
ENSMUSG00000019710	89.2568	0.440441	0.123413	0.000207654	0.000897319	Mrpl24	67707
ENSMUSG00000019715	180.14	0.291111	0.0965586	0.00202861	0.00687017	Gle1	74412
ENSMUSG00000019726	551.851	-0.341565	0.0821953	2.34244e-05	0.00012419	Lyst	17101	0.274447	0.0286892
ENSMUSG00000019731	411.878	0.35614	0.0895388	5.0653e-05	0.000249367	Slc35e1	270066	0.401634	0.000942483
ENSMUSG00000019732	31.2136	-0.689361	0.199646	0.000172394	0.000759476	Calr3	73316	-0.63118	2.70229e-05
ENSMUSG00000019763	332.796	0.479403	0.11511	1.70065e-05	9.27425e-05	Rmnd1	66084
ENSMUSG00000019768	223.231	-0.661892	0.154463	6.21348e-06	3.7034e-05	Esr1	13982	-1.02811	4.72651e-09
ENSMUSG00000019775	1.77765	-0.94573	2.31561	0.0157168	0.0410296	Rgs17	56533
ENSMUSG00000019777	212.205	0.278126	0.0993533	0.0041053	0.0128264	Hdac2	15182	0.460621	4.84061e-06
ENSMUSG00000019790	280.327	-0.397353	0.0927861	1.24181e-05	6.96215e-05	Stxbp5	78808	-0.213194	0.00727287
ENSMUSG00000019791	63.3715	0.567148	0.18002	0.000682108	0.00261238	Hint3	66847
ENSMUSG00000019796	27.5139	0.791603	0.281529	0.00113148	0.0041028	Lrp11	237253	1.3898	2.99492e-13
ENSMUSG00000019804	397.187	0.488823	0.0941123	1.10456e-07	8.90983e-07	Snx3	54198	0.497258	5.4767e-08
ENSMUSG00000019806	114.836	1.0265	0.151244	2.0028e-12	2.92331e-11	Aig1	66253	0.835707	2.88463e-13
ENSMUSG00000019809	205.307	0.233773	0.10235	0.0190081	0.0481842	Pex3	56535	0.696408	5.37232e-08
ENSMUSG00000019814	43.7684	0.497853	0.21846	0.010458	0.0289863	Ltv1	353258	0.391343	0.0119141
ENSMUSG00000019817	22.5434	-1.1587	0.342471	8.83917e-05	0.000412879	Plagl1	22634	-1.60878	6.51757e-08
ENSMUSG00000019820	2010.76	-0.358573	0.0602689	1.80755e-09	1.86297e-08	Utrn	22288
ENSMUSG00000019822	66.4856	0.389177	0.171367	0.0143686	0.0380048	Smpd2	20598
ENSMUSG00000019823	59.9577	-1.0672	0.162548	8.40848e-12	1.14668e-10	Mical1	171580	-1.06644	3.23864e-06
ENSMUSG00000019841	171.147	-0.521793	0.106305	4.48944e-07	3.26706e-06	Rev3l	19714	-0.335967	0.00953424
ENSMUSG00000019842	35.2354	-0.547546	0.256564	0.012854	0.0345568	Traf3ip2	103213	-0.447915	0.0382553
ENSMUSG00000019843	129.292	-0.651052	0.145529	2.7488e-06	1.74871e-05	Fyn	14360	-0.74339	4.19526e-11
ENSMUSG00000019846	1123.08	-0.379467	0.0927169	2.73411e-05	0.00014296	Lama4	16775	-0.409775	0.00390244
ENSMUSG00000019850	77.0525	-1.18418	0.352283	8.95891e-05	0.000417996	Tnfaip3	21929
ENSMUSG00000019853	26.0039	2.52277	0.270724	1.19329e-21	4.13621e-20	Hebp2	56016	2.86928	7.86991e-44
ENSMUSG00000019854	145.881	-0.355419	0.100466	0.000288175	0.00121069	Reps1	19707
ENSMUSG00000019856	4.51502	-1.03342	0.659979	0.0115592	0.0314932	Fam184a	75906
ENSMUSG00000019864	377.262	0.978101	0.0852293	3.42273e-31	2.31436e-29	Rtn4ip1	170728	0.950063	1.02821e-18
ENSMUSG00000019868	58.6162	0.579912	0.16746	0.000215286	0.00092671	Vta1	66201	0.503967	1.13059e-05
ENSMUSG00000019872	326.712	0.414513	0.085956	8.63486e-07	5.98605e-06	Smpdl3a	57319	0.341258	7.25908e-06
ENSMUSG00000019876	3.15789	-1.29646	1.04643	0.0125949	0.0339287	Pkib	18768
ENSMUSG00000019877	816.485	0.491045	0.057078	3.77291e-18	9.96305e-17	Serinc1	56442	0.620569	8.03029e-13
ENSMUSG00000019883	168.136	1.06067	0.15459	1.08369e-12	1.63386e-11	Echdc1	52665	2.9244	5.70139e-54
ENSMUSG00000019897	47.8776	-0.386075	0.170422	0.0147396	0.0388536	Ccdc59	52713
ENSMUSG00000019899	259.15	-0.965218	0.124152	1.53267e-15	3.21123e-14	Lama2	16773	-1.4015	2.01295e-15
ENSMUSG00000019906	9.06162	-1.01958	0.498899	0.00490474	0.0149871	Lin7a	108030
ENSMUSG00000019907	382.504	-0.43365	0.0900054	9.10026e-07	6.27458e-06	Ppp1r12a	17931	-0.412701	3.41052e-08
ENSMUSG00000019916	275.488	1.38303	0.126381	7.95338e-29	4.73253e-27	P4ha1	18451	1.38498	9.53504e-07
ENSMUSG00000019917	101.788	0.371243	0.131875	0.00327028	0.0105185	Septin10	103080	0.548326	7.98592e-07
ENSMUSG00000019920	285.877	-0.334393	0.0924438	0.000222412	0.000954902	Lims1	110829	-0.330304	2.73344e-07
ENSMUSG00000019923	325.525	0.897811	0.0958509	1.54168e-21	5.28224e-20	Zwint	52696	1.25931	7.10712e-46
ENSMUSG00000019929	438.759	-0.824664	0.139126	7.50111e-10	8.09078e-09	Dcn	13179	-1.71031	2.04991e-29
ENSMUSG00000019942	9.53562	-3.2222	0.676092	3.5273e-07	2.60728e-06	Cdk1	12534	-0.910372	0.0440921
ENSMUSG00000019943	274.539	-0.296594	0.118629	0.00950433	0.0267184	Atp2b1	67972
ENSMUSG00000019945	13.4079	1.5717	0.395845	6.12408e-06	3.65622e-05	Cabcoco1	73287	1.51551	3.10518e-09
ENSMUSG00000019947	350.33	-0.723404	0.182979	2.23282e-05	0.000118625	Arid5b	71371	-0.813443	3.21245e-05
ENSMUSG00000019951	391.789	0.296304	0.128973	0.0163668	0.0424596	Bltp3b	75089	0.781471	7.84714e-13
ENSMUSG00000019960	249.517	0.638655	0.238465	0.00237764	0.00790673	Dusp6	67603	1.51141	9.52587e-17
ENSMUSG00000019961	195.302	-1.08876	0.120141	2.09893e-20	6.58489e-19	Tmpo	21917	-0.91679	1.58904e-13
ENSMUSG00000019970	427.67	1.15192	0.289188	7.80232e-06	4.56204e-05	Sgk1	20393
ENSMUSG00000019977	231.359	0.500199	0.080403	2.57668e-10	2.96751e-09	Hbs1l	56422	0.673699	4.42064e-14
ENSMUSG00000019978	1287.25	-0.387725	0.112712	0.000378914	0.00155031	Epb41l2	13822	0.45702	2.59744e-05
ENSMUSG00000019979	95.3527	-1.02004	0.153839	5.79939e-12	8.0942e-11	Apaf1	11783	-0.668604	0.00462628
ENSMUSG00000019984	204.988	-0.264607	0.101071	0.00726111	0.0211587	Med23	70208
ENSMUSG00000019986	33.4434	-0.834593	0.219376	3.07286e-05	0.000158858	Ahi1	52906	0.42653	0.0288567
ENSMUSG00000019989	23.8624	-1.29505	0.299476	1.75507e-06	1.15779e-05	Enpp3	209558	-1.43995	2.14113e-12
ENSMUSG00000019990	160.544	1.25773	0.192226	7.56384e-12	1.04023e-10	Pde7b	29863	2.43621	6.28047e-67
ENSMUSG00000019996	32.0586	0.748859	0.236335	0.000400845	0.00163106	Map7	17761	0.842984	2.76155e-07
ENSMUSG00000019997	38.2691	0.912372	0.387169	0.00277399	0.00907431	Ccn2	14219
ENSMUSG00000020003	215.967	0.86779	0.103283	1.07621e-17	2.72116e-16	Pex7	18634	0.896603	7.6468e-15
ENSMUSG00000020009	443.255	-0.799628	0.110938	1.64242e-13	2.7122e-12	Ifngr1	15979	-0.799627	0.000157833
ENSMUSG00000020014	37.1756	-0.533279	0.217343	0.00603157	0.0179929	Cfap54	380654	-2.19139	1.68596e-29
ENSMUSG00000020019	49.7594	0.596028	0.190533	0.000672335	0.00257882	Ntn4	57764
ENSMUSG00000020022	224.964	0.751708	0.12936	1.75243e-09	1.81138e-08	Ndufa12	66414	0.582313	1.93439e-06
ENSMUSG00000020024	49.7125	-0.620955	0.187245	0.000331766	0.00137729	Cep83	77048
ENSMUSG00000020029	1087.29	0.674902	0.181025	6.11783e-05	0.0002958	Nudt4	71207	1.10137	2.40467e-11
ENSMUSG00000020042	17.7452	-1.68752	0.335302	4.78777e-08	4.07178e-07	Abtb3	74007
ENSMUSG00000020044	1013.79	-0.623805	0.0977762	6.89517e-11	8.48464e-10	Timp3	21859	-0.642151	0.00858561
ENSMUSG00000020053	109.437	-1.36912	0.186322	2.38851e-14	4.39107e-13	Igf1	16000	-1.55253	3.53431e-11
ENSMUSG00000020057	104.188	-0.679155	0.178309	4.39085e-05	0.00021974	Dram1	71712	-0.394944	0.00302381
ENSMUSG00000020063	91.7783	-0.383078	0.128481	0.0018501	0.00634264	Sirt1	93759
ENSMUSG00000020064	219.263	-0.409676	0.0959755	1.22465e-05	6.87242e-05	Herc4	67345
ENSMUSG00000020069	121.939	-0.640195	0.12636	1.53297e-07	1.20657e-06	Hnrnph3	432467	-0.588289	2.97615e-08
ENSMUSG00000020070	108.896	-0.486679	0.123351	4.11662e-05	0.000207119	Rufy2	70432	-0.361733	0.00226777
ENSMUSG00000020075	244.438	0.471212	0.127906	0.000120564	0.00054903	Ddx21	56200	0.499787	3.15992e-05
ENSMUSG00000020076	316.093	0.235655	0.0869606	0.00572056	0.0171857	Ddx50	94213	0.509029	9.59514e-06
ENSMUSG00000020079	220.945	0.23876	0.0995946	0.0139778	0.0371417	Supv3l1	338359	0.627606	3.04786e-07
ENSMUSG00000020081	8.28893	4.99069	1.40424	4.72777e-07	3.42097e-06	Tacr2	21337
ENSMUSG00000020085	2108.5	0.474261	0.0547542	2.59378e-18	6.93136e-17	Aifm2	71361	0.645428	1.0622e-10
ENSMUSG00000020086	24.3036	0.865106	0.223333	2.3668e-05	0.000125333	Macroh2a2	404634	0.651574	0.00113478
ENSMUSG00000020087	966.425	1.71061	0.124424	5.02379e-44	6.10065e-42	Tysnd1	71767	0.859405	5.00384e-10
ENSMUSG00000020088	455.834	0.446765	0.0813211	2.32093e-08	2.07155e-07	Sar1a	20224	0.357636	4.13882e-07
ENSMUSG00000020089	281.596	0.659965	0.126728	6.75316e-08	5.62008e-07	Ppa1	67895
ENSMUSG00000020091	2435.84	0.803132	0.0811848	1.43826e-23	5.73091e-22	Eif4ebp2	13688	0.902923	6.68167e-18
ENSMUSG00000020092	1317.99	0.303036	0.078399	8.60521e-05	0.000403074	Pald1	27355	0.445384	0.000174778
ENSMUSG00000020097	1073.65	0.761273	0.095601	4.86438e-16	1.08272e-14	Sgpl1	20397	1.21239	1.80352e-23
ENSMUSG00000020100	76.7461	-0.507406	0.164241	0.000958516	0.00354768	Slc29a3	71279
ENSMUSG00000020101	371.785	-1.40658	0.124754	2.17554e-30	1.41735e-28	Vsir	74048	-1.35886	7.58868e-13
ENSMUSG00000020102	108.861	-2.04859	0.215751	1.59923e-22	5.84998e-21	Slc16a7	20503	-2.34691	1.04103e-64
ENSMUSG00000020109	268.23	0.204652	0.0813946	0.010585	0.0292767	Dnajb12	56709	0.579845	7.10558e-12
ENSMUSG00000020111	282.341	0.479622	0.0958462	2.98551e-07	2.23363e-06	Micu1	216001	0.575801	3.45778e-12
ENSMUSG00000020114	464.621	0.256265	0.0750285	0.000533863	0.00210004	Cand1	71902	0.333214	2.55439e-05
ENSMUSG00000020116	77.3217	0.529019	0.158876	0.000396768	0.00161632	Pno1	66249	0.720368	4.84153e-16
ENSMUSG00000020120	57.0635	-1.09816	0.485645	0.00257062	0.0084821	Plek	56193
ENSMUSG00000020122	145.001	-0.606107	0.232518	0.00324614	0.0104427	Egfr	13649	-1.15224	8.25013e-10
ENSMUSG00000020123	12.8534	-1.09284	0.407613	0.000947897	0.00351494	Avpr1a	54140	-0.983052	8.48568e-06
ENSMUSG00000020125	2.31176	-4.85373	1.59738	2.01414e-05	0.000108231	Elane	50701
ENSMUSG00000020128	317.271	0.399149	0.0775981	1.73605e-07	1.35211e-06	Vps54	245944	0.625749	1.91611e-13
ENSMUSG00000020131	95.1333	0.445309	0.117536	9.09325e-05	0.000423711	Pcsk4	18551	0.530513	0.00231712
ENSMUSG00000020132	551.336	0.356456	0.0726272	6.29897e-07	4.46202e-06	Rab21	216344	0.478333	3.20047e-07
ENSMUSG00000020133	81.3514	0.512698	0.136784	8.73826e-05	0.000409092	2310011J03Rik	66374
ENSMUSG00000020134	106.314	-0.319805	0.143619	0.0188784	0.0478894	Peli1	67245	-0.22771	0.0271536
ENSMUSG00000020135	83.4142	-0.660355	0.154051	6.21138e-06	3.70339e-05	Apc2	23805	-0.680741	0.0100983
ENSMUSG00000020137	103	-0.513385	0.163173	0.000790397	0.00298359	Thap2	66816
ENSMUSG00000020142	21.4091	-1.97633	0.399401	5.51692e-08	4.64103e-07	Slc1a4	55963	-1.17497	1.68533e-08
ENSMUSG00000020143	99.6768	-1.59996	0.26035	7.47101e-11	9.15969e-10	Dock2	94176	-1.30688	0.0010519
ENSMUSG00000020149	523.361	0.532658	0.0888296	9.05091e-10	9.65737e-09	Rab1a	19324	0.547858	6.51153e-11
ENSMUSG00000020150	42.6718	-1.18087	0.24362	1.62204e-07	1.2694e-06	Gamt	14431	-1.88308	2.91512e-19
ENSMUSG00000020151	3.91581	1.04363	0.602647	0.00898376	0.0254352	Ptprr	19279
ENSMUSG00000020153	1283.12	0.253166	0.0960958	0.00733673	0.0213442	Ndufs7	75406	-0.2989	0.00325965
ENSMUSG00000020156	222.354	-0.50571	0.114377	5.01264e-06	3.04898e-05	Pwwp3a	68114	-0.396803	1.24855e-05
ENSMUSG00000020163	182.714	0.571492	0.152734	7.55441e-05	0.000357797	Uqcr11	66594
ENSMUSG00000020166	131.548	-0.283036	0.122482	0.0164972	0.0427419	Cnot2	72068
ENSMUSG00000020167	299.863	-0.690221	0.0886692	2.41609e-15	4.95175e-14	Tcf3	21423	-0.485457	7.20506e-09
ENSMUSG00000020175	6.89283	-1.09369	0.542346	0.00461971	0.0142129	Rab36	76877
ENSMUSG00000020178	133.467	0.54094	0.124059	6.05355e-06	3.61895e-05	Adora2a	11540
ENSMUSG00000020181	111.683	-0.839177	0.305133	0.00119361	0.0043071	Nav3	260315	-0.662495	0.0166933
ENSMUSG00000020183	48.0089	1.36197	0.202702	2.05717e-12	2.99532e-11	Cpm	70574	1.11104	3.49981e-10
ENSMUSG00000020186	90.2193	-0.426842	0.164226	0.005465	0.0165069	Csrp2	13008	-0.855532	5.65312e-12
ENSMUSG00000020190	5252.83	-0.548164	0.0780784	9.68026e-13	1.46691e-11	Mknk2	17347	0.397639	0.0286185
ENSMUSG00000020196	614.804	-0.17641	0.0665217	0.00701084	0.0205064	Cabin1	104248	0.445558	0.000212542
ENSMUSG00000020198	1118.64	0.219463	0.0666617	0.000875795	0.0032741	Ap3d1	11776	0.686847	3.3678e-12
ENSMUSG00000020205	14.5036	-1.55742	0.421418	1.893e-05	0.0001024	Phlda1	21664	-3.1457	8.67349e-15
ENSMUSG00000020212	20.3854	-1.26935	0.265168	2.1634e-07	1.66174e-06	Mdm1	17245
ENSMUSG00000020219	87.4999	0.922373	0.197039	5.60589e-07	4.01729e-06	Timm13	30055
ENSMUSG00000020220	2404.27	0.120986	0.040915	0.00296687	0.00964692	Vps13d	230895	0.857916	8.6008e-27
ENSMUSG00000020225	100.781	0.529674	0.152802	0.000239961	0.00102428	Tmbim4	68212	0.486721	1.03016e-10
ENSMUSG00000020231	910.871	0.597865	0.0632071	1.32175e-21	4.56375e-20	Dip2a	64451	0.817365	7.34252e-10
ENSMUSG00000020232	292.663	0.309124	0.11265	0.00464071	0.0142609	Hmg20b	15353	0.350662	0.00253175
ENSMUSG00000020234	8.84134	-1.15132	0.489953	0.00199448	0.00677517	Tektip1	432479
ENSMUSG00000020238	591.859	0.392205	0.068301	6.40344e-09	6.15551e-08	Ncln	103425	0.498752	0.000189458
ENSMUSG00000020241	1126.59	-1.45827	0.151878	8.63693e-23	3.24585e-21	Col6a2	12834	-1.25693	2.90385e-16
ENSMUSG00000020250	629.762	0.588359	0.0961963	3.13197e-10	3.57244e-09	Txnrd1	50493	0.623722	1.73958e-10
ENSMUSG00000020253	550.209	0.4209	0.123921	0.000403709	0.00164085	Ppm1m	67905
ENSMUSG00000020255	275.191	-1.62182	0.135833	7.0105e-34	5.46483e-32	Nopchap1	28109	-0.320163	0.0250213
ENSMUSG00000020256	10.8409	-1.41988	0.473037	0.000237077	0.00101367	Aldh1l2	216188
ENSMUSG00000020258	14.5195	0.708704	0.380267	0.0142865	0.0378382	Glyctk	235582	0.907734	2.16082e-05
ENSMUSG00000020260	357.799	0.449305	0.0940567	1.03496e-06	7.05155e-06	Pofut2	80294	0.598475	2.05755e-10
ENSMUSG00000020262	303.803	-0.613479	0.0918561	1.07072e-11	1.44034e-10	Adarb1	110532	-0.946887	1.2724e-16
ENSMUSG00000020263	160.321	-0.311359	0.12049	0.00730683	0.0212746	Appl2	216190
ENSMUSG00000020267	101.369	0.956481	0.169128	2.85914e-09	2.87866e-08	Hint1	15254	0.743657	6.66917e-22
ENSMUSG00000020268	61.2217	0.440427	0.187242	0.0101692	0.0282713	Lyrm7	75530
ENSMUSG00000020271	387.74	0.365627	0.0749369	7.29816e-07	5.12104e-06	Fbxw11	103583	0.699138	3.18831e-14
ENSMUSG00000020272	207.038	-0.886118	0.122865	1.28343e-13	2.14719e-12	Stk10	20868	-1.02482	1.87578e-10
ENSMUSG00000020273	59.8852	-0.466663	0.149707	0.000977187	0.00360632	Papolg	216578	-0.359935	0.0168671
ENSMUSG00000020275	91.113	-0.780365	0.182843	5.13147e-06	3.11677e-05	Rel	19696	-0.424492	0.0396983
ENSMUSG00000020277	7064.83	2.17586	0.0675319	7.02247e-229	4.1786e-225	Pfkl	18641	2.33427	5.06252e-77
ENSMUSG00000020280	154.962	0.499933	0.118196	1.17309e-05	6.61639e-05	Pus10	74467	0.519855	3.77378e-06
ENSMUSG00000020282	271.246	-0.723324	0.127329	4.16774e-09	4.10814e-08	Rhbdf1	13650	-0.485859	0.00164537
ENSMUSG00000020283	406.34	1.00974	0.0858024	1.02152e-32	7.598e-31	Pex13	72129	1.20284	1.02493e-32
ENSMUSG00000020284	210.329	1.13481	0.085977	1.43085e-40	1.46793e-38	Cfap410	67884	0.826942	7.56575e-09
ENSMUSG00000020287	30.6752	-0.562954	0.207423	0.00271133	0.00889051	Mpg	268395
ENSMUSG00000020303	6.53077	-1.49854	0.6222	0.00129106	0.00461579	Stc2	20856
ENSMUSG00000020307	292.155	1.35637	0.112293	1.53445e-34	1.20667e-32	Cdc34	216150	1.56196	5.30652e-58
ENSMUSG00000020308	84.847	0.819216	0.156469	4.06649e-08	3.49667e-07	Tpgs1	110012	0.560084	5.22341e-06
ENSMUSG00000020315	9591.72	-0.29279	0.063776	3.0917e-06	1.94467e-05	Sptbn1	20742
ENSMUSG00000020321	1901.61	0.897044	0.0907458	1.10586e-23	4.44611e-22	Mdh1	17449	0.86276	2.86815e-10
ENSMUSG00000020326	773.456	0.566792	0.083102	4.00396e-12	5.68162e-11	Ccng1	12450	0.467289	0.00795444
ENSMUSG00000020329	547.236	0.856981	0.096922	2.28232e-19	6.46694e-18	Polrmt	216151	0.770223	3.25124e-07
ENSMUSG00000020330	6.87692	-1.63554	0.702058	0.00179412	0.00617445	Hmmr	15366
ENSMUSG00000020331	469.276	3.17482	0.239396	2.46165e-41	2.61565e-39	Hcn2	15166	4.28432	2.22225e-148
ENSMUSG00000020334	26.5817	-0.95389	0.298159	0.000229588	0.000984475	Slc22a4	30805	-2.18924	6.98612e-28
ENSMUSG00000020349	920.515	0.58221	0.0717745	2.12448e-16	4.86207e-15	Ppp2ca	19052	0.754938	6.13256e-19
ENSMUSG00000020354	216.972	0.549238	0.0981273	1.0267e-08	9.66647e-08	Sgcd	24052	0.95846	2.59529e-12
ENSMUSG00000020359	223.4	-0.390558	0.0930968	1.83707e-05	9.97371e-05	Phykpl	72947
ENSMUSG00000020361	769.59	0.9358	0.091568	4.19091e-25	1.90847e-23	Hspa4	15525	0.918382	2.14016e-18
ENSMUSG00000020366	312.017	0.330899	0.0753034	8.26671e-06	4.80837e-05	Mapk9	26420	0.471632	2.31753e-05
ENSMUSG00000020368	1030.81	0.614109	0.0595701	2.58899e-25	1.19731e-23	Canx	12330	0.760326	1.32337e-35
ENSMUSG00000020380	61.7202	-0.67665	0.173549	3.09917e-05	0.000160125	Rad50	19360	-0.288927	0.0369952
ENSMUSG00000020386	284.434	1.21456	0.119678	4.39582e-25	1.99669e-23	Sar1b	66397	0.975895	7.54339e-16
ENSMUSG00000020387	147.071	-0.87174	0.198552	2.40404e-06	1.54758e-05	Jade2	76901
ENSMUSG00000020395	4.08374	-0.918457	0.648993	0.0175655	0.045052	Itk	16428
ENSMUSG00000020400	221.714	-0.596806	0.176591	0.000279758	0.00117782	Tnip1	57783
ENSMUSG00000020402	1351.86	0.402154	0.0858458	1.81512e-06	1.19387e-05	Vdac1	22333	0.586222	1.27306e-06
ENSMUSG00000020420	38.4984	-0.465644	0.194864	0.00859059	0.024439	Zfp607a	545938	-0.686233	0.014602
ENSMUSG00000020423	240.71	-0.903815	0.398302	0.00366137	0.0116173	Btg2	12227
ENSMUSG00000020427	128.065	0.787764	0.165671	4.96077e-07	3.58086e-06	Igfbp3	16009
ENSMUSG00000020432	371.499	0.569561	0.107495	5.43236e-08	4.57852e-07	Tcn2	21452	0.715977	1.82454e-16
ENSMUSG00000020434	12.2535	2.33726	0.404607	6.36928e-10	6.94976e-09	4921536K21Rik	67430	2.98626	9.1165e-25
ENSMUSG00000020437	72.5178	-1.85464	0.243863	2.5469e-15	5.20787e-14	Myo1g	246177	-1.26847	0.00092095
ENSMUSG00000020439	287.263	-0.80214	0.122864	1.73751e-11	2.2941e-10	Smtn	29856	-1.15301	2.89187e-21
ENSMUSG00000020444	152.804	0.425068	0.165451	0.00591508	0.0177002	Guk1	14923
ENSMUSG00000020448	234.596	0.766847	0.100233	5.83635e-15	1.14741e-13	Rnf185	193670	0.734064	7.27197e-10
ENSMUSG00000020453	75.1487	-1.37713	0.176729	7.69207e-16	1.68894e-14	Patz1	56218	-1.06701	2.07488e-10
ENSMUSG00000020455	150.122	-0.442321	0.117016	8.9373e-05	0.000417097	Trim11	94091	-0.429179	9.19424e-06
ENSMUSG00000020456	18799	0.542323	0.0603296	1.14887e-19	3.36206e-18	Ogdh	18293	1.00557	3.62681e-15
ENSMUSG00000020458	862.995	0.283366	0.0983644	0.00314904	0.0101689	Rtn4	68585	0.324795	0.000454464
ENSMUSG00000020459	241.713	0.742706	0.103299	1.93756e-13	3.18483e-12	Mtif2	76784	0.684405	8.97839e-10
ENSMUSG00000020467	79.8717	-1.47572	0.18977	8.21819e-16	1.79563e-14	Efemp1	216616	-1.55134	1.10809e-30
ENSMUSG00000020472	123.847	-0.917719	0.123581	2.46156e-14	4.51144e-13	Zkscan17	268417	-0.579729	9.36316e-05
ENSMUSG00000020473	153.594	-0.423191	0.186904	0.013553	0.0361421	Aebp1	11568	-0.946959	8.10944e-08
ENSMUSG00000020474	39.3165	-0.796591	0.197317	1.35855e-05	7.55262e-05	Polm	54125	-0.529651	0.00309279
ENSMUSG00000020477	143.887	0.615386	0.183291	0.000288943	0.00121334	Mrps24	64660	0.329042	0.000380173
ENSMUSG00000020483	513.934	0.800944	0.103017	1.64119e-15	3.42252e-14	Dynll2	68097	0.974468	5.7401e-18
ENSMUSG00000020484	384.51	-0.840978	0.137476	2.2612e-10	2.61768e-09	Xbp1	22433	-1.26323	1.63448e-07
ENSMUSG00000020486	148.195	-0.386656	0.155902	0.00832969	0.0238114	Septin4	18952	-0.806023	3.1525e-11
ENSMUSG00000020493	8.05734	-1.01121	0.496765	0.00515694	0.0156799	Prr11	270906
ENSMUSG00000020519	133.079	0.416165	0.14783	0.00290722	0.00946504	Sap30l	50724	0.664815	3.47398e-10
ENSMUSG00000020522	151.478	-0.24886	0.101397	0.0117368	0.0319138	Mfap3	216760
ENSMUSG00000020532	25122	1.20488	0.248607	1.54438e-07	1.21341e-06	Acaca	107476	3.17807	3.49195e-09
ENSMUSG00000020538	3306.03	0.566234	0.106256	3.01947e-08	2.65258e-07	Srebf1	20787	0.434868	0.00749508
ENSMUSG00000020541	65.8012	0.378403	0.16668	0.0147869	0.038961	Tom1l1	71943	0.693484	6.62081e-07
ENSMUSG00000020544	38.5478	0.68436	0.230291	0.000874356	0.00327009	Cox11	69802	1.3	2.02703e-21
ENSMUSG00000020547	127.375	-0.38043	0.115067	0.000629866	0.00243846	Bzw2	66912	-0.295562	0.00996715
ENSMUSG00000020549	310.861	0.536563	0.0800313	1.04099e-11	1.40531e-10	Elac2	68626	0.820601	7.86842e-17
ENSMUSG00000020553	64.0926	1.0488	0.190453	5.91471e-09	5.71339e-08	Pctp	18559	0.650037	7.48299e-09
ENSMUSG00000020561	65.8943	0.506518	0.149698	0.00035076	0.00144706	Polr1f	28071
ENSMUSG00000020573	27.3909	-1.09197	0.344903	0.000208408	0.000900143	Pik3cg	30955	-1.5317	5.77437e-06
ENSMUSG00000020576	391.167	-0.333878	0.0799033	2.09321e-05	0.000112176	Nbas	71169
ENSMUSG00000020577	189.931	-0.683999	0.156034	3.84482e-06	2.38752e-05	Tspan13	66109	-0.889491	6.99507e-21
ENSMUSG00000020580	757.137	-0.431079	0.10366	1.89703e-05	0.000102524	Rock2	19878	-0.30893	0.0144445
ENSMUSG00000020590	285.028	0.317535	0.0849559	0.000141046	0.000632936	Snx13	217463	0.536281	3.48015e-07
ENSMUSG00000020591	17.0459	3.11364	0.367975	2.24094e-18	6.01549e-17	Ntsr2	18217	4.1646	4.1982e-18
ENSMUSG00000020592	23.961	-0.702542	0.382152	0.0154236	0.0403765	Sdc1	20969	-1.16386	0.000456754
ENSMUSG00000020593	5636.06	0.612381	0.123746	2.89554e-07	2.17269e-06	Lpin1	14245	0.865595	7.20619e-05
ENSMUSG00000020594	688.485	0.143252	0.0614511	0.0186399	0.0473787	Pum2	80913	0.327356	0.000391075
ENSMUSG00000020599	11.1559	0.894568	0.5221	0.0112727	0.0308254	Rgs9	19739
ENSMUSG00000020601	126.284	0.322484	0.118098	0.00465569	0.0142995	Trib2	217410
ENSMUSG00000020608	218.134	-0.46421	0.103621	4.24738e-06	2.6199e-05	Smc6	67241
ENSMUSG00000020611	716.276	0.425962	0.0783009	3.29511e-08	2.87352e-07	Gna13	14674	0.65076	4.81348e-14
ENSMUSG00000020612	1128.6	0.446163	0.0677182	2.77425e-11	3.56282e-10	Prkar1a	19084	0.444477	2.99243e-09
ENSMUSG00000020620	83.6931	-0.529493	0.187678	0.00216358	0.00726934	Abca8b	27404	-0.977601	3.6342e-06
ENSMUSG00000020621	86.9347	0.747526	0.138997	2.14939e-08	1.92711e-07	Rdh14	105014	0.774914	1.41386e-10
ENSMUSG00000020623	23.4526	-0.965693	0.314525	0.000358049	0.00147338	Map2k6	26399	-1.75857	5.23725e-10
ENSMUSG00000020627	37.6294	-0.972753	0.239174	8.69533e-06	5.03962e-05	Klhl29	208439	-1.00036	0.000241798
ENSMUSG00000020629	149.456	0.284793	0.111874	0.00858019	0.0244243	Adi1	104923	0.361872	0.00888635
ENSMUSG00000020634	385.727	0.418874	0.0843147	4.09475e-07	2.99694e-06	Ubxn2a	217379	1.14833	2.93034e-11
ENSMUSG00000020638	84.1574	-0.695831	0.17656	2.55123e-05	0.000134026	Cmpk2	22169
ENSMUSG00000020640	437.802	-0.325443	0.0725746	5.43419e-06	3.28722e-05	Itsn2	20403
ENSMUSG00000020641	109.877	-0.695585	0.228273	0.000684172	0.00261916	Rsad2	58185
ENSMUSG00000020646	15.7015	-0.847947	0.350566	0.00283155	0.00923719	Mboat2	67216
ENSMUSG00000020649	12.5936	-0.843667	0.440189	0.00945583	0.026603	Rrm2	20135	-1.05626	9.41503e-05
ENSMUSG00000020654	1393.63	1.15838	0.15805	3.17246e-14	5.72615e-13	Adcy3	104111	2.9017	5.3095e-142
ENSMUSG00000020656	17.5863	-0.582265	0.271905	0.0115363	0.0314499	Grhl1	195733
ENSMUSG00000020657	84.358	0.631731	0.165165	4.78746e-05	0.000236997	Dnajc27	217378	0.582127	0.0126463
ENSMUSG00000020661	544.258	-0.500308	0.0944877	5.6469e-08	4.74435e-07	Dnmt3a	13435	-0.37804	0.00153169
ENSMUSG00000020664	1591.69	1.00234	0.0943504	4.98392e-27	2.67976e-25	Dld	13382	1.20299	1.03632e-19
ENSMUSG00000020668	90.5884	-0.951427	0.145354	1.19844e-11	1.6049e-10	Kif3c	16570	-0.706907	5.10931e-05
ENSMUSG00000020671	589.729	0.261055	0.0620103	2.1293e-05	0.000113905	Rab10	19325	0.345742	0.00037305
ENSMUSG00000020674	1235.1	-1.08913	0.0853303	4.65469e-38	4.28304e-36	Pxdn	69675	-1.06909	2.26864e-21
ENSMUSG00000020680	150.058	-0.422945	0.117441	0.000190518	0.000830914	Taf15	70439	-0.241139	0.00482265
ENSMUSG00000020681	207.759	-0.48037	0.121659	4.1341e-05	0.000207823	Ace	11421	-0.695089	1.166e-05
ENSMUSG00000020682	212.07	-0.402071	0.13496	0.00179496	0.00617614	Mmp28	118453
ENSMUSG00000020687	270.383	0.401267	0.103577	6.56338e-05	0.000315123	Cdc27	217232	0.532649	1.21434e-05
ENSMUSG00000020695	262.916	-0.542189	0.144615	8.13137e-05	0.00038299	Mrc2	17534	-0.984892	2.58619e-10
ENSMUSG00000020697	110.355	-0.316415	0.128129	0.0100057	0.0278586	Lig3	16882	-0.249088	0.0487148
ENSMUSG00000020700	387.042	-0.413663	0.070924	3.55547e-09	3.53192e-08	Map3k3	26406	-0.454733	1.58344e-06
ENSMUSG00000020706	97.1786	0.473936	0.127647	0.000108616	0.000499436	Ftsj3	56095
ENSMUSG00000020708	183.992	0.428112	0.0944817	3.56425e-06	2.22311e-05	Psmc5	19184	0.670571	1.23496e-18
ENSMUSG00000020709	73.5322	-0.806035	0.165652	2.86022e-07	2.14709e-06	Adap2	216991	-0.809107	0.00780696
ENSMUSG00000020715	185.832	-0.290516	0.1129	0.00782404	0.0225743	Ern1	78943
ENSMUSG00000020719	2029.53	0.132634	0.0563974	0.0178901	0.0458122	Ddx5	13207
ENSMUSG00000020720	175.713	0.601846	0.110274	1.89424e-08	1.71211e-07	Psmd12	66997	0.848897	3.73459e-20
ENSMUSG00000020728	21.9393	-0.819293	0.265879	0.000448975	0.00180024	Cep112	76380
ENSMUSG00000020738	98.8794	-0.530079	0.144936	0.000117757	0.000537892	Sumo2	170930
ENSMUSG00000020741	6835.19	0.5999	0.0820948	9.03762e-14	1.53288e-12	Cluh	74148	0.774411	4.36756e-12
ENSMUSG00000020743	502.002	0.37062	0.0857149	1.06009e-05	6.04337e-05	Mif4gd	69674
ENSMUSG00000020744	2039.38	0.365268	0.0737145	5.04965e-07	3.63913e-06	Slc25a19	67283	0.274533	0.0365925
ENSMUSG00000020747	1329.78	0.548834	0.0992876	1.48103e-08	1.3595e-07	Tmem94	71947	1.0024	5.06805e-27
ENSMUSG00000020755	96.2178	-0.307151	0.134617	0.0170063	0.0438508	Sap30bp	57230	-0.399388	0.000939429
ENSMUSG00000020766	40.5171	0.463161	0.185302	0.00648581	0.0191749	Galk1	14635
ENSMUSG00000020770	142.261	-0.344153	0.111672	0.00150572	0.00528808	Unk	217331
ENSMUSG00000020774	256.929	0.671457	0.118559	5.30264e-09	5.15003e-08	Aspa	11484	0.892895	1.2532e-06
ENSMUSG00000020775	326.049	0.609688	0.101901	8.69207e-10	9.30787e-09	Mrpl38	60441	1.00161	2.86032e-46
ENSMUSG00000020776	174.881	-0.369115	0.141726	0.00619759	0.0184389	Fbf1	217335	-0.60301	0.00196314
ENSMUSG00000020777	3372.89	0.803252	0.0847984	7.51731e-22	2.64678e-20	Acox1	11430	1.52827	3.38228e-45
ENSMUSG00000020788	184.185	0.256194	0.103709	0.0112087	0.0306928	Atp2a3	53313
ENSMUSG00000020804	7.7215	-1.22831	0.418426	0.000372284	0.00152598	Aanat	11298
ENSMUSG00000020806	240.313	-0.396419	0.147174	0.00444005	0.0137269	Rhbdf2	217344
ENSMUSG00000020818	153.189	0.24537	0.0940169	0.00766708	0.0221967	Mfsd11	69900	0.334357	0.00394248
ENSMUSG00000020821	2816.36	0.54016	0.0786044	3.58892e-12	5.11707e-11	Kif1c	16562	0.914838	5.5529e-33
ENSMUSG00000020823	1025.75	0.338182	0.0898128	0.000121042	0.000550781	Sec14l1	74136	0.485131	0.00211836
ENSMUSG00000020826	142.493	-1.65963	0.16125	7.68993e-26	3.73024e-24	Nos2	18126	-1.77214	5.1003e-23
ENSMUSG00000020827	483.163	-0.338986	0.0985068	0.000417348	0.00168592	Mink1	50932	-0.20158	0.0352731
ENSMUSG00000020828	125.785	-0.527137	0.133962	3.97942e-05	0.000200895	Pld2	18806	-0.534122	0.000137188
ENSMUSG00000020829	54.413	1.23572	0.187252	5.54726e-12	7.7727e-11	Slc46a1	52466	0.91075	6.70183e-09
ENSMUSG00000020832	302.501	0.668012	0.0850009	1.39225e-15	2.9412e-14	Eral1	57837	0.514846	1.79514e-06
ENSMUSG00000020840	138.955	0.519313	0.122548	1.08476e-05	6.16692e-05	Blmh	104184	0.587998	1.35988e-11
ENSMUSG00000020843	94.3742	1.00316	0.14677	1.42508e-12	2.11288e-11	Timm22	56322	1.01746	9.91721e-20
ENSMUSG00000020844	79.2412	-0.427431	0.171777	0.00745474	0.0216557	Nxn	18230	-1.08995	1.12284e-14
ENSMUSG00000020846	661.987	0.652055	0.0938316	1.35083e-12	2.00948e-11	Rflnb	76566
ENSMUSG00000020848	3.35344	-1.46956	0.919823	0.00584962	0.0175381	Doc2b	13447
ENSMUSG00000020863	212.502	-0.589646	0.104514	7.0464e-09	6.73009e-08	Luc7l3	67684	-0.517303	7.06538e-07
ENSMUSG00000020864	928.944	0.723052	0.0819425	3.24887e-19	9.11879e-18	Ankrd40	71452	0.967824	3.15105e-21
ENSMUSG00000020866	17.8095	-0.720974	0.300986	0.00422165	0.0131359	Cacna1g	12291
ENSMUSG00000020868	201.98	-0.377964	0.127447	0.0020074	0.00681386	Xylt2	217119	-0.529948	8.58143e-05
ENSMUSG00000020869	507.438	0.560715	0.0864637	3.85056e-11	4.88532e-10	Lrrc59	98238	1.0018	1.97042e-14
ENSMUSG00000020873	97.8568	0.633768	0.149884	8.53644e-06	4.95557e-05	Slc35b1	110172	0.568646	3.84152e-09
ENSMUSG00000020886	48.8622	-0.580957	0.209791	0.00218839	0.00734441	Dlg4	13385	-0.740976	6.58627e-06
ENSMUSG00000020889	886.417	-0.579448	0.182676	0.000605352	0.0023553	Nr1d1	217166	0.528993	0.0154102
ENSMUSG00000020894	330.917	-0.66271	0.0821605	2.51538e-16	5.74195e-15	Vamp2	22318	-0.740421	3.63959e-09
ENSMUSG00000020897	9.87731	-1.81911	0.607686	0.000214863	0.000925335	Aurkb	20877	-1.14396	0.00625745
ENSMUSG00000020899	393.795	-0.204582	0.0763726	0.00658106	0.0194179	Pfas	237823	-0.226079	0.0197265
ENSMUSG00000020900	298.023	-0.248319	0.106737	0.016648	0.0430575	Myh10	77579	-0.268325	0.0144399
ENSMUSG00000020901	77.0169	-1.03055	0.444795	0.00252436	0.00833253	Pik3r5	320207
ENSMUSG00000020902	161.492	0.400874	0.185976	0.0188346	0.0478055	Ntn1	18208	0.514465	0.0209602
ENSMUSG00000020914	51.6274	-1.63072	0.334875	9.68617e-08	7.89534e-07	Top2a	21973	-1.06913	0.00276917
ENSMUSG00000020916	9.89948	2.50238	0.537618	2.91092e-07	2.18239e-06	Krt36	16673
ENSMUSG00000020917	24393.7	1.59813	0.290237	3.11866e-09	3.12234e-08	Acly	104112	3.6857	5.09606e-11
ENSMUSG00000020922	281.889	-0.247435	0.0868318	0.00365964	0.0116139	Lsm12	268490
ENSMUSG00000020923	571.603	0.182312	0.0645707	0.00434283	0.013473	Ubtf	21429	0.221832	0.0175588
ENSMUSG00000020925	47.0782	0.516965	0.183923	0.00230293	0.00768547	Ccdc43	52715	0.293324	0.00466535
ENSMUSG00000020926	106.581	-0.464057	0.168914	0.00316455	0.0102097	Adam11	11488	-1.38401	1.51233e-12
ENSMUSG00000020928	12.845	1.49144	0.343063	1.46106e-06	9.7537e-06	Higd1b	75689
ENSMUSG00000020936	494.177	0.5048	0.068253	7.26188e-14	1.24407e-12	Nmt1	18107	0.662312	3.10884e-18
ENSMUSG00000020941	75.8601	-0.771841	0.192185	1.54455e-05	8.48361e-05	Map3k14	53859	-0.617629	0.00448894
ENSMUSG00000020946	283.747	0.399117	0.0985777	3.69381e-05	0.000187591	Gosr2	56494	0.447095	1.0484e-07
ENSMUSG00000020949	81.3085	-0.343301	0.135508	0.00789745	0.0227566	Fkbp3	30795
ENSMUSG00000020986	164.321	-0.340372	0.112944	0.00179642	0.00617878	Sec23a	20334
ENSMUSG00000020988	140.634	0.356933	0.122292	0.00243677	0.00808228	L2hgdh	217666	0.627777	2.05155e-05
ENSMUSG00000020994	111.227	-0.587827	0.151432	4.12886e-05	0.000207618	Pnn	18949	-0.445927	1.15031e-05
ENSMUSG00000021003	209.189	0.500836	0.100714	3.40216e-07	2.52314e-06	Galc	14420	0.56191	2.35958e-07
ENSMUSG00000021007	24.3008	-0.649868	0.273812	0.00540101	0.0163401	Spata7	104871
ENSMUSG00000021009	242.372	-0.326798	0.110412	0.00230494	0.00769076	Ptpn21	24000
ENSMUSG00000021012	332.53	0.37054	0.085449	1.00071e-05	5.74397e-05	Zc3h14	75553	0.941854	8.45091e-22
ENSMUSG00000021024	249.099	1.12287	0.106066	5.52624e-27	2.95356e-25	Psma6	26443	0.49683	4.35859e-08
ENSMUSG00000021037	236.525	0.797845	0.130181	2.2092e-10	2.56081e-09	Ahsa1	217737	1.00812	1.03077e-12
ENSMUSG00000021038	243.12	0.306031	0.0905899	0.000543098	0.00213167	Vipas39	104799	0.447176	0.000723663
ENSMUSG00000021054	48.843	-0.804824	0.203719	1.94477e-05	0.000104851	Sgpp1	81535	-1.02436	1.26409e-07
ENSMUSG00000021057	33.7595	-0.654044	0.227782	0.00136535	0.0048484	Akap5	238276	-1.90652	6.56382e-09
ENSMUSG00000021068	209.516	-0.383904	0.136563	0.00319559	0.0102968	Nin	18080	-0.238191	0.0413424
ENSMUSG00000021069	2726.01	1.41119	0.151663	1.01349e-21	3.53354e-20	Pygl	110095	1.96757	9.05648e-07
ENSMUSG00000021076	192.498	0.546526	0.111748	4.59386e-07	3.33625e-06	Actr10	56444	0.361225	2.04645e-06
ENSMUSG00000021079	120.641	0.661243	0.109736	5.95607e-10	6.53082e-09	Timm9	30056	0.739853	4.18639e-07
ENSMUSG00000021087	9.569	-1.27222	0.521379	0.00138865	0.00492036	Rtn1	104001
ENSMUSG00000021090	9.20558	-0.787903	0.444153	0.0138792	0.0369017	Lrrc9	78257
ENSMUSG00000021091	72.3799	-0.542525	0.261051	0.0149908	0.0394113	Serpina3n	20716
ENSMUSG00000021094	497.429	2.05718	0.103089	8.97574e-90	5.16858e-87	Dhrs7	66375	2.37966	9.16062e-59
ENSMUSG00000021096	894.502	0.497736	0.0708114	1.10201e-12	1.66008e-11	Ppm1a	19042	0.67	7.36924e-14
ENSMUSG00000021097	127.291	-0.46119	0.142156	0.000638525	0.00246717	Clmn	94040	0.61629	0.000663449
ENSMUSG00000021102	276.528	0.960291	0.113289	4.50016e-18	1.1831e-16	Glrx5	73046	0.513302	1.56948e-10
ENSMUSG00000021108	302.51	-0.59331	0.101013	1.77822e-09	1.83698e-08	Prkch	18755	-0.773376	2.26202e-07
ENSMUSG00000021109	361.762	0.538072	0.139329	5.2716e-05	0.000258597	Hif1a	15251	0.84277	1.48911e-13
ENSMUSG00000021111	515.986	0.329177	0.0793809	2.51055e-05	0.000132161	Papola	18789	0.651087	6.87454e-12
ENSMUSG00000021112	130.043	-0.544633	0.126593	7.78817e-06	4.55676e-05	Pals1	56217
ENSMUSG00000021114	170.448	0.794917	0.129021	1.81126e-10	2.12436e-09	Atp6v1d	73834	0.733662	9.68231e-15
ENSMUSG00000021120	25.4138	-0.59727	0.255659	0.00690247	0.0202325	Pigh	110417
ENSMUSG00000021124	68.2033	0.674499	0.143648	9.2458e-07	6.35529e-06	Vti1b	53612	1.0352	5.50851e-49
ENSMUSG00000021127	397.21	-0.841504	0.166817	1.05362e-07	8.52982e-07	Zfp36l1	12192	-1.38027	3.1241e-10
ENSMUSG00000021130	56.0413	-1.27808	0.216831	4.6344e-10	5.16408e-09	Galnt16	108760	-1.94907	1.11302e-19
ENSMUSG00000021134	558.267	-0.440681	0.0815876	3.91178e-08	3.37339e-07	Srsf5	20384	-0.594086	1.70125e-06
ENSMUSG00000021136	459.637	0.87347	0.116009	1.14442e-14	2.15724e-13	Smoc1	64075	1.43628	2.12163e-29
ENSMUSG00000021140	1049.37	0.45363	0.0503346	1.20689e-19	3.52606e-18	Pcnx	54604	1.01844	1.29153e-35
ENSMUSG00000021143	436.388	-0.305298	0.0773895	6.10598e-05	0.000295387	Pacs2	217893
ENSMUSG00000021147	233.126	-0.329434	0.0956774	0.000421754	0.00170064	Wdr37	207615
ENSMUSG00000021177	39.8903	-0.767041	0.253953	0.000612597	0.00237934	Tdp1	104884	-0.651591	1.07561e-05
ENSMUSG00000021180	145.696	-0.724549	0.134462	2.22508e-08	1.99297e-07	Rps6ka5	73086
ENSMUSG00000021182	242.16	-1.60349	0.165753	4.01915e-23	1.54292e-21	Ccdc88c	68339	-1.88635	1.605e-14
ENSMUSG00000021186	117.185	0.49957	0.14597	0.000310268	0.00129376	Fbln5	23876	-0.425297	0.000255469
ENSMUSG00000021188	512.607	0.322167	0.0699909	3.14998e-06	1.97716e-05	Trip11	109181	0.479925	2.32973e-06
ENSMUSG00000021192	140.31	0.438429	0.113566	6.67866e-05	0.000320056	Golga5	27277	0.545493	2.28138e-08
ENSMUSG00000021196	1227.26	2.01726	0.107211	4.15549e-80	1.64844e-77	Pfkp	56421	2.39894	3.54243e-129
ENSMUSG00000021215	248.658	-1.05782	0.331011	0.000196806	0.000856455	Net1	56349	-1.41922	0.00111018
ENSMUSG00000021217	27.9996	-0.573675	0.276153	0.0136702	0.0364057	Tshz3	243931	-0.609697	0.00235846
ENSMUSG00000021223	247.622	1.11564	0.165402	2.07818e-12	3.02343e-11	Papln	170721
ENSMUSG00000021226	649.374	1.06539	0.145997	4.6577e-14	8.19967e-13	Acot2	171210	1.84847	3.15128e-44
ENSMUSG00000021235	641.951	0.892345	0.0894786	4.72489e-24	1.99395e-22	Coq6	217707	0.535183	3.43842e-06
ENSMUSG00000021238	1792.84	-0.251076	0.0831262	0.00210222	0.00708585	Aldh6a1	104776	-0.353103	0.037114
ENSMUSG00000021241	245.934	0.311528	0.102557	0.00180742	0.00621392	Isca2	74316
ENSMUSG00000021244	457.869	-0.765902	0.0984017	2.01983e-15	4.16833e-14	Ylpm1	56531	-0.57413	1.29707e-07
ENSMUSG00000021255	21.457	1.75798	0.401774	8.85336e-07	6.11852e-06	Esrrb	26380	1.66157	0.000138487
ENSMUSG00000021262	79.7842	-0.885634	0.176242	1.06134e-07	8.5845e-07	Evl	14026	-0.989634	0.00103782
ENSMUSG00000021263	14.0449	-0.792005	0.415713	0.0106484	0.0294328	Degs2	70059
ENSMUSG00000021264	363.426	0.19391	0.0812195	0.0148764	0.0391678	Yy1	22632	0.226564	0.0067564
ENSMUSG00000021266	308.494	0.616994	0.122082	1.67457e-07	1.30879e-06	Wars1	22375	0.643372	3.01874e-10
ENSMUSG00000021268	246.196	-1.14312	0.0880451	2.28434e-39	2.27809e-37	Meg3	17263	-1.51449	4.1002e-15
ENSMUSG00000021270	890.714	1.34598	0.147414	7.4823e-21	2.44627e-19	Hsp90aa1	15519	1.58954	3.14954e-19
ENSMUSG00000021273	365.51	-0.435284	0.131201	0.000529849	0.00208655	Fdft1	14137
ENSMUSG00000021275	352.245	0.467332	0.081166	4.79838e-09	4.69862e-08	Tecpr2	104859	0.725162	8.83636e-13
ENSMUSG00000021277	275.142	0.585208	0.102135	4.08829e-09	4.03428e-08	Traf3	22031	0.647227	9.54947e-07
ENSMUSG00000021278	1.66009	2.25555	1.6356	0.00385386	0.0121482	Amn	93835
ENSMUSG00000021282	1103.94	0.38097	0.0735951	1.50879e-07	1.18964e-06	Eif5	217869	0.521533	1.01766e-07
ENSMUSG00000021285	197.512	-0.265036	0.117834	0.0197218	0.0497251	Ppp1r13b	21981
ENSMUSG00000021288	629.931	-0.425457	0.0839332	2.33589e-07	1.77968e-06	Klc1	16593	-0.250468	0.00146586
ENSMUSG00000021290	52.2825	0.873185	0.192553	1.23554e-06	8.3166e-06	Atp5mj	70257	0.908335	4.97419e-28
ENSMUSG00000021294	493.28	-0.579391	0.142528	2.01368e-05	0.000108231	Kif26a	668303	-0.601335	7.79528e-05
ENSMUSG00000021298	14.3321	-2.81631	0.584537	1.07492e-07	8.68645e-07	Gpr132	56696	-1.30821	0.00655639
ENSMUSG00000021311	270.042	-0.969454	0.100609	1.1607e-22	4.29867e-21	Mtr	238505	-0.864183	7.1879e-24
ENSMUSG00000021313	227.317	1.41163	0.226164	4.07818e-11	5.15213e-10	Ryr2	20191	3.75037	4.71273e-36
ENSMUSG00000021318	35.1086	-1.10353	0.252325	1.8228e-06	1.19848e-05	Gli3	14634	-1.09059	1.69376e-05
ENSMUSG00000021327	431.547	0.386112	0.102272	0.000105452	0.000485913	Zkscan3	72739	0.398937	0.00827337
ENSMUSG00000021339	556.104	0.787263	0.0808071	5.58134e-23	2.11534e-21	Mrs2	380836	1.01005	8.42112e-15
ENSMUSG00000021340	34.0099	-0.611143	0.259465	0.00623573	0.0185307	Gpld1	14756	-0.53682	0.0108902
ENSMUSG00000021361	356.745	0.80636	0.14429	5.60223e-09	5.42623e-08	Tmem14c	66154	0.647282	1.09064e-09
ENSMUSG00000021363	7.38407	1.18994	0.54105	0.00250328	0.0082752	Mak	17152
ENSMUSG00000021365	189.266	0.684404	0.182286	5.385e-05	0.000263291	Nedd9	18003
ENSMUSG00000021366	500.391	-0.241289	0.0989466	0.012406	0.0334914	Hivep1	110521	0.341813	0.0149486
ENSMUSG00000021367	10.8377	1.1669	0.502844	0.00197711	0.00672125	Edn1	13614	1.42849	8.24341e-05
ENSMUSG00000021368	51.6668	0.392099	0.181311	0.0187627	0.0476503	Tbc1d7	67046	0.406141	0.00298043
ENSMUSG00000021375	344.852	0.339568	0.0931868	0.00020007	0.000868756	Kif13a	16553	0.760267	1.15282e-13
ENSMUSG00000021377	66.2915	-0.559709	0.16905	0.000397711	0.00161979	Dek	110052	-0.334604	0.00328609
ENSMUSG00000021385	85.3878	0.490536	0.137674	0.000187048	0.00081718	Ippk	75678	0.887337	2.68119e-08
ENSMUSG00000021388	51.2651	-0.547456	0.171474	0.000620132	0.00240443	Aspn	66695	-1.00884	4.13009e-15
ENSMUSG00000021408	163.816	-0.395151	0.112474	0.000278626	0.00117388	Ripk1	19766	-0.371776	0.000697884
ENSMUSG00000021417	386.744	0.64536	0.107459	7.0234e-10	7.62156e-09	Eci2	23986	0.705266	2.89626e-17
ENSMUSG00000021420	282.293	0.779514	0.102904	9.63699e-15	1.83989e-13	Fars2	69955	0.637114	1.72117e-11
ENSMUSG00000021423	17.7147	-1.454	0.451445	0.000121847	0.000553879	Ly86	17084	-1.87304	4.50888e-06
ENSMUSG00000021431	130.736	-0.572352	0.15205	6.99559e-05	0.000333899	Snrnp48	67797	-0.43445	4.67124e-06
ENSMUSG00000021432	45.3273	-0.617457	0.191919	0.000477276	0.00190048	Slc35b3	108652	-0.340054	0.0312131
ENSMUSG00000021451	48.0953	-1.08157	0.264245	6.30842e-06	3.75372e-05	Sema4d	20354	-1.16359	0.00997152
ENSMUSG00000021453	91.3385	1.28894	0.372872	5.17259e-05	0.000254229	Gadd45g	23882
ENSMUSG00000021456	83.3537	2.63422	0.169519	1.06115e-55	2.22853e-53	Fbp2	14120	3.18156	3.35231e-42
ENSMUSG00000021457	100.936	-1.42289	0.222032	1.68699e-11	2.23235e-10	Syk	20963	-1.20738	0.0171292
ENSMUSG00000021458	283.392	-0.428751	0.153853	0.00303272	0.00984669	Aopep	72061	-0.559542	0.00221231
ENSMUSG00000021460	450.531	-0.227841	0.0912359	0.010807	0.0297986	Auh	11992	-0.36622	0.00185406
ENSMUSG00000021461	103.326	-0.448887	0.155998	0.00220859	0.00740386	Fancc	14088
ENSMUSG00000021464	16.2316	-1.57257	0.433754	2.76239e-05	0.000144227	Ror2	26564
ENSMUSG00000021466	244.614	-0.823712	0.105601	1.55689e-15	3.25433e-14	Ptch1	19206
ENSMUSG00000021468	189.833	0.552711	0.111593	3.43336e-07	2.54416e-06	Sptlc1	268656	0.697044	1.51027e-15
ENSMUSG00000021470	127.365	0.25517	0.110172	0.0170593	0.0439684	Ercc6l2	76251	0.762403	5.59191e-11
ENSMUSG00000021474	558.229	0.468977	0.0643817	1.82703e-13	3.0087e-12	Sfxn1	14057	1.14419	5.20349e-18
ENSMUSG00000021484	1189.12	1.16296	0.056259	1.06449e-95	7.30852e-93	Lman2	66890	1.17862	2.75961e-72
ENSMUSG00000021486	317.607	0.618587	0.0825022	2.60562e-14	4.76079e-13	Prelid1	66494
ENSMUSG00000021492	3.32608	0.743614	1.3111	0.0194788	0.0492447	F12	58992
ENSMUSG00000021495	481.195	-0.615054	0.0829791	4.73538e-14	8.32821e-13	Fam193b	212483	-0.66816	1.91686e-18
ENSMUSG00000021497	158.805	0.525464	0.104264	2.30719e-07	1.76233e-06	Txndc15	69672	0.501382	1.52897e-14
ENSMUSG00000021509	271.067	1.08702	0.144361	7.81143e-15	1.50748e-13	Slc25a48	328258	1.3447	1.0178e-21
ENSMUSG00000021520	331.423	1.07686	0.163795	7.23006e-12	9.95862e-11	Uqcrb	67530	0.462106	4.53663e-05
ENSMUSG00000021540	473.541	-0.216225	0.0855356	0.0100006	0.0278503	Smad5	17129	-0.239598	0.00186007
ENSMUSG00000021546	960.867	0.380374	0.0590209	7.88003e-11	9.64129e-10	Hnrnpk	15387
ENSMUSG00000021550	198.437	0.994849	0.143654	7.60899e-13	1.16591e-11	Qng1	70153	0.861978	3.35575e-28
ENSMUSG00000021552	53.9961	-0.390934	0.178817	0.0180488	0.0461324	Gkap1	56278	0.333106	0.0105121
ENSMUSG00000021556	37.4186	0.611102	0.192657	0.000572405	0.00223687	Golm1	105348	0.484192	0.000600734
ENSMUSG00000021577	10404.5	0.635038	0.0644754	2.85696e-23	1.10628e-21	Sdha	66945	1.03457	2.40132e-19
ENSMUSG00000021583	192.601	-0.545432	0.095338	5.01938e-09	4.89274e-08	Erap1	80898	-0.323938	0.002409
ENSMUSG00000021585	375.48	-0.470344	0.0746644	1.67573e-10	1.97318e-09	Cast	12380
ENSMUSG00000021589	52.5324	-0.870721	0.192532	1.31929e-06	8.85698e-06	Rhobtb3	73296	-1.08378	2.49102e-10
ENSMUSG00000021591	46.7299	0.760356	0.197586	3.10213e-05	0.000160232	Glrx	93692	0.454563	0.00113343
ENSMUSG00000021606	191.57	0.609559	0.128021	7.53073e-07	5.26561e-06	Ndufs6	407785
ENSMUSG00000021607	73.2198	1.22376	0.172648	1.66216e-13	2.74226e-12	Mrpl36	94066	0.953737	5.38434e-30
ENSMUSG00000021608	69.0102	-0.509259	0.160586	0.00074901	0.00283997	Lpcat1	210992	-0.578865	3.57434e-05
ENSMUSG00000021610	398.849	0.371602	0.0994051	0.000126551	0.000573367	Clptm1l	218335	0.434424	2.28394e-12
ENSMUSG00000021620	17.1352	3.5706	0.606609	5.39915e-10	5.97522e-09	Acot12	74156	6.08819	9.49403e-24
ENSMUSG00000021624	16.5761	-1.67617	0.439169	1.06966e-05	6.09076e-05	Cd180	17079
ENSMUSG00000021635	116.477	0.449117	0.113423	4.2806e-05	0.000214643	Rad17	19356	0.592635	1.3873e-06
ENSMUSG00000021646	484.168	0.793264	0.0914662	1.17336e-18	3.20271e-17	Mccc2	78038	0.657094	1.10425e-08
ENSMUSG00000021650	127.503	0.685742	0.139081	2.75988e-07	2.08139e-06	Ptcd2	68927	1.00499	2.09192e-15
ENSMUSG00000021662	489.289	-0.226507	0.0813064	0.00461209	0.0141925	Arhgef28	110596	0.272667	0.0346277
ENSMUSG00000021666	466.472	0.801602	0.0658835	1.2814e-34	1.01663e-32	Gfm2	320806	1.07233	2.60535e-17
ENSMUSG00000021676	44.8809	-0.634539	0.226318	0.00168117	0.00583636	Iqgap2	544963	-1.04868	0.00147492
ENSMUSG00000021681	167.157	0.663156	0.130491	1.24074e-07	9.94988e-07	Aggf1	66549	0.543036	9.42749e-12
ENSMUSG00000021686	196.958	-0.363503	0.100454	0.000203772	0.000882468	Ap3b1	11774
ENSMUSG00000021693	120.058	-0.292114	0.123108	0.0136013	0.0362507	Kif2a	16563
ENSMUSG00000021699	849.176	0.958646	0.13613	3.83961e-13	6.07632e-12	Pde4d	238871	1.40107	1.5059e-17
ENSMUSG00000021701	109.202	-1.12673	0.204471	5.16566e-09	5.02519e-08	Plk2	20620	-0.650895	4.21033e-05
ENSMUSG00000021704	292.508	0.603607	0.0971155	2.08545e-10	2.42682e-09	Mtx3	382793	0.553122	1.71655e-06
ENSMUSG00000021710	245.172	0.233657	0.0828584	0.00436239	0.0135173	Nln	75805	0.753313	7.10462e-16
ENSMUSG00000021716	66.9706	0.610952	0.154788	3.05074e-05	0.00015776	Srek1ip1	67288	0.393656	0.00467293
ENSMUSG00000021720	4.19687	-2.62506	0.912697	0.000348978	0.00144072	Rnf180	71816
ENSMUSG00000021725	41.2744	-1.142	0.226343	6.69491e-08	5.5742e-07	Parp8	52552	-1.60156	1.35814e-07
ENSMUSG00000021728	15.5292	-1.01825	0.393388	0.00142574	0.00504376	Emb	13723	-1.26804	0.00186241
ENSMUSG00000021731	98.4016	0.420973	0.12685	0.000548955	0.00215277	Mrps30	59054	0.466669	6.58806e-05
ENSMUSG00000021733	183.856	-0.691987	0.13375	7.38041e-08	6.11642e-07	Slc4a7	218756	-0.731388	3.88929e-10
ENSMUSG00000021737	183.744	0.839194	0.117468	2.09577e-13	3.42597e-12	Psmd6	66413	0.676888	1.04652e-14
ENSMUSG00000021748	3457.27	1.58077	0.112049	3.50356e-46	4.84823e-44	Pdhb	68263	1.56094	5.68334e-17
ENSMUSG00000021751	25.601	0.692015	0.341467	0.0105231	0.0291328	Acox2	93732	2.83898	2.57443e-18
ENSMUSG00000021754	664.055	-0.592575	0.145213	1.80149e-05	9.80143e-05	Map3k1	26401
ENSMUSG00000021759	126.488	0.642276	0.139498	1.50924e-06	1.00565e-05	Plpp1	19012
ENSMUSG00000021760	64.0283	0.43779	0.149078	0.00188799	0.00645393	Gpx8	69590
ENSMUSG00000021763	79.5708	-0.620785	0.148985	1.19435e-05	6.72777e-05	Cspg4b	408066
ENSMUSG00000021764	220.336	0.910012	0.138439	1.04153e-11	1.40531e-10	Ndufs4	17993	0.774093	3.71272e-13
ENSMUSG00000021765	30.2846	-0.883768	0.311735	0.000844141	0.0031677	Fst	14313	-2.13258	3.25951e-26
ENSMUSG00000021771	882.412	0.328239	0.0692719	1.6079e-06	1.06632e-05	Vdac2	22334	0.358797	0.000173052
ENSMUSG00000021773	22.6699	0.969095	0.2956	0.00017422	0.000766577	Comtd1	69156	1.27865	9.59154e-11
ENSMUSG00000021785	287.249	0.302203	0.0890504	0.000538634	0.00211555	Ngly1	59007	0.786834	2.49162e-14
ENSMUSG00000021786	187.982	0.955589	0.086645	5.4099e-29	3.25159e-27	Oxsm	71147	1.3378	9.31797e-43
ENSMUSG00000021792	1283.94	0.357997	0.0699529	2.43626e-07	1.85299e-06	Prxl2a	70564	0.894497	8.76971e-13
ENSMUSG00000021806	299.574	-1.22618	0.149651	3.46477e-17	8.46096e-16	Nid2	18074	-1.60325	1.27761e-20
ENSMUSG00000021810	167.154	0.247235	0.0873319	0.00395189	0.0124024	Ecd	70601	0.417372	6.83914e-06
ENSMUSG00000021814	537.24	0.253196	0.104702	0.01291	0.0346709	Anxa7	11750	0.466487	5.87961e-09
ENSMUSG00000021816	370.777	0.230674	0.0794015	0.00311195	0.0100618	Ppp3cb	19056	0.483842	3.2036e-06
ENSMUSG00000021819	881.78	0.174462	0.0599765	0.00327814	0.0105381	Zswim8	268721	0.33142	0.000865617
ENSMUSG00000021820	237.617	-0.487731	0.115296	1.21886e-05	6.84424e-05	Camk2g	12325
ENSMUSG00000021822	120.219	-0.70062	0.209501	0.000245914	0.00104669	Plau	18792	-0.978676	0.000715631
ENSMUSG00000021830	56.1708	-0.840093	0.237804	9.01966e-05	0.000420587	Txndc16	70561	-1.11947	1.7121e-09
ENSMUSG00000021831	189.983	0.626662	0.11626	2.64526e-08	2.34345e-07	Ero1a	50527	0.924826	2.99635e-16
ENSMUSG00000021843	261.048	-0.644508	0.110138	1.79135e-09	1.8484e-08	Ktn1	16709	-0.493929	0.000148867
ENSMUSG00000021846	434.913	0.602138	0.113992	6.21333e-08	5.2048e-07	Peli2	93834	0.983661	6.76163e-17
ENSMUSG00000021850	14.989	1.03749	0.325461	0.000200561	0.000870463	Ccdc198	67082
ENSMUSG00000021868	277.761	1.13437	0.118907	2.17573e-22	7.84624e-21	Ppif	105675	1.22304	3.02346e-23
ENSMUSG00000021870	768.47	0.351547	0.0696815	3.34632e-07	2.48896e-06	Slmap	83997	0.715214	5.99971e-08
ENSMUSG00000021877	512.234	-0.231081	0.0658501	0.000385284	0.00157349	Arf4	11843
ENSMUSG00000021880	2.36389	-1.46691	1.22197	0.0118278	0.0321366	Rnase6	78416
ENSMUSG00000021886	3.83264	-2.21002	1.05464	0.0021702	0.00728886	Gpr65	14744	-2.00347	1.85628e-06
ENSMUSG00000021890	180.371	0.273752	0.120642	0.018444	0.047008	Eaf1	74427	0.333319	0.000630655
ENSMUSG00000021891	87.0676	-0.356614	0.156486	0.0153014	0.0401035	Mettl6	67011
ENSMUSG00000021892	605.057	-0.889157	0.114724	1.98726e-15	4.10585e-14	Sh3bp5	24056	-0.702674	4.57923e-08
ENSMUSG00000021895	116.475	-0.43914	0.12458	0.000248242	0.00105584	Arhgef3	71704	-0.490192	0.00140943
ENSMUSG00000021900	158.941	0.697719	0.11346	2.47948e-10	2.8648e-09	Btd	26363	0.627711	1.71447e-11
ENSMUSG00000021903	391.105	-0.85936	0.21556	1.47489e-05	8.13102e-05	Galnt15	78754	-0.659196	0.0162989
ENSMUSG00000021905	80.6585	0.881589	0.177116	1.34779e-07	1.07504e-06	Dph3	105638	0.432593	1.12691e-05
ENSMUSG00000021906	249.353	0.447083	0.0795126	1.11124e-08	1.03966e-07	Oxnad1	218885	0.698879	1.07449e-06
ENSMUSG00000021917	30.8671	0.724601	0.211524	0.000174702	0.000768318	Spcs1	69019
ENSMUSG00000021918	121.374	0.533744	0.120238	4.27091e-06	2.63078e-05	Nek4	23955	0.713593	4.43374e-13
ENSMUSG00000021930	81.7715	0.857928	0.164376	3.92537e-08	3.38184e-07	Spryd7	66674	1.09067	2.72623e-30
ENSMUSG00000021938	82.0826	-0.754698	0.156471	3.91379e-07	2.87103e-06	Pspc1	66645	-0.795938	0.000813135
ENSMUSG00000021939	7801.52	0.495533	0.081189	6.11697e-10	6.69081e-09	Ctsb	13030	0.330667	0.0326
ENSMUSG00000021945	281.986	-0.228959	0.0945557	0.0131308	0.0351844	Zmym2	76007
ENSMUSG00000021948	152.981	-0.62251	0.171793	0.000107281	0.000493702	Prkcd	18753	-0.653235	0.0273023
ENSMUSG00000021950	7.00854	-1.0384	0.542453	0.00637396	0.0188724	Anxa8	11752	-4.10808	2.97758e-10
ENSMUSG00000021951	48.9853	0.816475	0.177389	9.97008e-07	6.81378e-06	Eef1akmt1	68043	0.668686	6.48366e-10
ENSMUSG00000021957	14791.1	1.34084	0.13546	4.89285e-24	2.05996e-22	Tkt	21881	2.02408	3.96558e-15
ENSMUSG00000021959	202.034	0.39246	0.114777	0.000404527	0.00164268	Lats2	50523
ENSMUSG00000021963	135.827	0.463345	0.100758	2.47072e-06	1.58536e-05	Sap18	20220	1.03609	2.68491e-23
ENSMUSG00000021967	77.404	0.700523	0.172109	1.45673e-05	8.03588e-05	Mrpl57	67840	0.472571	6.46674e-06
ENSMUSG00000021969	128.634	-0.415055	0.123486	0.000480902	0.00191193	Zdhhc20	75965	-0.334603	0.0146946
ENSMUSG00000021974	13.2665	1.8087	0.490273	1.88039e-05	0.000101779	Fgf9	14180
ENSMUSG00000021978	792.435	-0.187915	0.0814399	0.0190366	0.0482428	Extl3	54616
ENSMUSG00000021982	204.436	0.268142	0.0842387	0.0011806	0.0042653	Cdadc1	71891	0.211737	0.00957021
ENSMUSG00000021987	316.977	0.373475	0.0898621	2.17564e-05	0.000115967	Mtmr6	219135	0.319186	0.00424193
ENSMUSG00000021996	134.283	0.467531	0.121865	6.70425e-05	0.000321023	Esd	13885	0.324442	0.00224545
ENSMUSG00000021998	201.15	-1.25093	0.209364	2.93645e-10	3.36448e-09	Lcp1	18826
ENSMUSG00000022010	671.37	0.601444	0.215384	0.00189173	0.00646265	Tsc22d1	21807	0.828162	2.17753e-08
ENSMUSG00000022013	305.744	0.620041	0.0891274	1.30209e-12	1.94486e-11	Dnajc15	66148	0.474427	9.41434e-06
ENSMUSG00000022019	162.214	-0.310136	0.104456	0.00228054	0.0076193	Tdrd3	219249
ENSMUSG00000022023	104.487	0.353422	0.12427	0.00306343	0.00992852	Wbp4	22380	0.328572	0.000152642
ENSMUSG00000022032	102.946	-0.721503	0.223267	0.000345594	0.00142839	Scara5	71145	-1.30203	4.36432e-07
ENSMUSG00000022037	144.256	-1.63431	0.330652	6.65879e-08	5.5493e-07	Clu	12759	-3.18399	4.81451e-41
ENSMUSG00000022040	1583.54	1.27269	0.111125	2.83608e-31	1.93973e-29	Ephx2	13850	1.31518	2.86146e-50
ENSMUSG00000022041	28.2444	3.06912	0.413177	1.02989e-14	1.95831e-13	Chrna2	110902	3.53613	4.70183e-37
ENSMUSG00000022043	371.225	-0.241087	0.0984086	0.0123221	0.0333024	Trim35	66854	-0.510394	4.21556e-06
ENSMUSG00000022048	456.306	-0.232353	0.0923284	0.00985775	0.0275083	Dpysl2	12934
ENSMUSG00000022051	340.09	0.644361	0.0779579	5.11647e-17	1.22432e-15	Bnip3l	12177	0.894489	1.40149e-24
ENSMUSG00000022052	314.368	0.677566	0.0885764	6.5049e-15	1.26957e-13	Ppp2r2a	71978	0.668756	2.47224e-07
ENSMUSG00000022053	506.892	-0.796295	0.113124	5.42815e-13	8.4701e-12	Ebf2	13592
ENSMUSG00000022064	64.5128	-0.58766	0.175947	0.000334446	0.00138648	Pibf1	52023	-0.419381	0.0191564
ENSMUSG00000022070	14.2819	-0.872746	0.381539	0.00394006	0.012374	Bora	77744	-0.699833	0.00365424
ENSMUSG00000022074	106.043	-0.842249	0.240478	9.95747e-05	0.000461211	Tnfrsf10b	21933
ENSMUSG00000022075	308.747	0.419195	0.0932078	4.21059e-06	2.59811e-05	Rhobtb2	246710	0.959849	1.34113e-12
ENSMUSG00000022091	481.082	0.413273	0.117391	0.000260105	0.00110126	Sorbs3	20410	0.350317	0.00934678
ENSMUSG00000022095	558.707	0.572474	0.0815219	9.47044e-13	1.43634e-11	Fhip2b	239170	0.623526	3.11705e-05
ENSMUSG00000022096	312.626	0.456691	0.14169	0.000696205	0.00265839	Hr	15460	1.05738	4.1141e-08
ENSMUSG00000022098	262.588	-0.843834	0.129782	1.9192e-11	2.51539e-10	Bmp1	12153	-1.0703	1.05445e-08
ENSMUSG00000022100	430.99	0.270831	0.0742281	0.000217484	0.000935719	Xpo7	65246	0.669494	2.30806e-10
ENSMUSG00000022103	24.8971	-0.591042	0.275709	0.0110932	0.0304747	Gfra2	14586	-0.490521	0.0251606
ENSMUSG00000022108	1758.38	0.305646	0.0782908	7.55419e-05	0.000357797	Itm2b	16432
ENSMUSG00000022109	50.179	-0.351984	0.150711	0.0132333	0.0354112	Med4	67381	-0.306101	0.0094773
ENSMUSG00000022110	3499.08	1.04554	0.0952321	8.39565e-29	4.96261e-27	Sucla2	20916	0.327651	0.00723303
ENSMUSG00000022111	55.2862	0.418716	0.168044	0.00739642	0.0214968	Uchl3	50933	0.568141	3.58122e-06
ENSMUSG00000022114	120.698	-0.477564	0.217504	0.0136361	0.0363202	Spry2	24064	-1.00714	0.00216285
ENSMUSG00000022119	205.78	-0.226904	0.0949787	0.0143496	0.0379714	Rbm26	74213	-0.238335	0.0335664
ENSMUSG00000022125	116.797	0.61106	0.132528	1.57012e-06	1.04271e-05	Cln5	211286	0.849584	1.07822e-18
ENSMUSG00000022136	390.563	0.457324	0.0752562	6.68614e-10	7.26441e-09	Dnajc3	100037258	0.589484	2.8195e-14
ENSMUSG00000022141	638.728	-0.175959	0.0650797	0.00629116	0.0186737	Nipbl	71175
ENSMUSG00000022148	34.7159	-1.85949	0.33193	1.74377e-09	1.80348e-08	Fyb	23880	-1.42661	0.00115446
ENSMUSG00000022150	209.699	-0.739092	0.160053	1.15051e-06	7.77649e-06	Dab2	13132	-0.497261	0.00461358
ENSMUSG00000022175	944.643	0.836977	0.0753674	2.93562e-29	1.80082e-27	Lrp10	65107	0.756336	1.49978e-15
ENSMUSG00000022177	27.8385	-1.03228	0.304488	0.000102545	0.000473986	Haus4	219072	-0.501786	0.00824833
ENSMUSG00000022178	131.292	-0.573765	0.162147	0.000168856	0.000745916	Ajuba	16475	-0.773329	1.41442e-08
ENSMUSG00000022180	49.1921	-1.23844	0.270315	5.94637e-07	4.23072e-06	Slc7a8	50934	-1.28764	1.63349e-05
ENSMUSG00000022185	523.77	-0.374019	0.0946568	5.24722e-05	0.000257472	Acin1	56215	-0.196554	0.0276265
ENSMUSG00000022186	1002.33	0.474756	0.113882	1.66488e-05	9.09698e-05	Oxct1	67041
ENSMUSG00000022193	265.305	1.14567	0.156933	3.9444e-14	7.04819e-13	Psmb5	19173	0.839502	7.92418e-24
ENSMUSG00000022197	1876.54	-0.565625	0.0736253	6.76103e-15	1.31472e-13	Pdzd2	68070
ENSMUSG00000022199	83.7244	-0.989707	0.190286	3.53622e-08	3.07328e-07	Slc22a17	59049	-1.16488	7.24071e-13
ENSMUSG00000022200	363.981	0.805548	0.0805255	3.64078e-24	1.55482e-22	Golph3	66629	0.86283	7.81204e-16
ENSMUSG00000022203	79.9404	-1.89341	0.194483	1.88649e-23	7.40128e-22	Efs	13644	-2.23126	5.30353e-56
ENSMUSG00000022205	78.5467	0.328875	0.124174	0.00582689	0.0174758	Sub1	20024
ENSMUSG00000022206	2037.65	-0.608957	0.130188	1.14804e-06	7.76571e-06	Npr3	18162	0.686024	0.00267246
ENSMUSG00000022210	377.489	0.856029	0.0880418	5.57649e-23	2.11534e-21	Dhrs4	28200	0.825899	9.69356e-48
ENSMUSG00000022211	15.7374	-0.970104	0.451238	0.00423239	0.0131647	Carmil3	268747
ENSMUSG00000022214	428.256	0.265097	0.0859192	0.0017196	0.00594664	Dcaf11	28199	0.20945	0.0244462
ENSMUSG00000022216	209.148	-0.654092	0.110621	1.22588e-09	1.28423e-08	Psme1	19186	-0.812812	1.79507e-09
ENSMUSG00000022223	71.7104	0.944637	0.135108	5.66716e-13	8.82762e-12	Sdr39u1	654795	0.645005	2.8392e-05
ENSMUSG00000022225	5.54587	-2.20829	1.50839	0.00377835	0.0119376	Cma1	17228
ENSMUSG00000022231	104.862	-1.34981	0.177734	3.82124e-15	7.67299e-14	Sema5a	20356	-1.9698	1.75577e-24
ENSMUSG00000022234	425.937	0.442612	0.0872606	2.10092e-07	1.61723e-06	Cct5	12465
ENSMUSG00000022235	80.1056	0.447706	0.207266	0.0161716	0.042051	Cmbl	69574	0.543972	0.000632857
ENSMUSG00000022236	8.04571	1.66184	0.589926	0.000296885	0.00124231	Ropn1l	252967	2.22264	2.20541e-18
ENSMUSG00000022244	150.74	1.21128	0.129826	1.48693e-21	5.10445e-20	Amacr	17117	1.0214	3.97572e-13
ENSMUSG00000022253	222.4	0.638032	0.103338	2.47168e-10	2.85764e-09	Nadk2	68646	0.979287	1.2137e-13
ENSMUSG00000022257	275.9	0.343004	0.095992	0.000257351	0.0010912	Laptm4b	114128	0.644502	6.84829e-05
ENSMUSG00000022261	74.7343	-0.694557	0.158975	3.97809e-06	2.46145e-05	Sdc2	15529	-1.04889	8.96534e-25
ENSMUSG00000022263	727.598	-0.472699	0.101882	1.89978e-06	1.24451e-05	Trio	223435	-0.20611	0.0439072
ENSMUSG00000022265	1062.11	0.427582	0.0926392	2.34747e-06	1.51499e-05	Ank	11732	1.03964	3.47501e-07
ENSMUSG00000022270	65.7366	-1.00304	0.203289	1.41498e-07	1.12212e-06	Retreg1	66270	-1.22005	1.81192e-16
ENSMUSG00000022283	1723.76	-0.369395	0.0767365	1.03796e-06	7.06929e-06	Pabpc1	18458	-0.424523	1.43259e-10
ENSMUSG00000022292	128.4	-0.296777	0.111751	0.00611305	0.0182055	Rrm2b	382985
ENSMUSG00000022295	211.351	0.537598	0.0958263	9.48411e-09	8.95772e-08	Atp6v1c1	66335	0.693626	5.28309e-10
ENSMUSG00000022299	322.908	1.17686	0.102419	1.9533e-31	1.35675e-29	Slc25a32	69906	1.4686	3.61398e-13
ENSMUSG00000022300	108.714	0.322475	0.119064	0.0049443	0.0150935	Dcaf13	223499	0.431618	2.23423e-05
ENSMUSG00000022305	92.9946	-0.585493	0.128135	2.0937e-06	1.36255e-05	Lrp12	239393
ENSMUSG00000022306	27.9157	-1.70062	0.260452	6.95158e-12	9.59727e-11	Zfpm2	22762
ENSMUSG00000022309	71.8337	-2.27489	0.205051	1.05187e-29	6.68218e-28	Angpt1	11600	-2.68597	5.48245e-38
ENSMUSG00000022322	3.09851	-2.0436	1.31537	0.00347164	0.0110843	Shcbp1	20419
ENSMUSG00000022330	10.7637	-0.747011	0.420217	0.0153158	0.0401354	Osr2	107587
ENSMUSG00000022346	97.6825	-1.85383	0.633686	0.00020266	0.00087893	Myc	17869	-1.88303	2.27696e-11
ENSMUSG00000022347	21.5018	-1.05784	0.340564	0.000261086	0.00110494	A1bg	117586
ENSMUSG00000022350	286.593	0.268708	0.0928144	0.00306404	0.00992852	Washc5	223593	0.689345	8.41073e-18
ENSMUSG00000022351	111.202	1.42378	0.192085	1.28978e-14	2.42357e-13	Sqle	20775	2.08074	6.56494e-17
ENSMUSG00000022353	897.192	1.08603	0.098796	7.92602e-29	4.73202e-27	Mtss1	211401	1.32722	2.71099e-21
ENSMUSG00000022354	523.008	0.543821	0.0989234	1.86401e-08	1.68734e-07	Ndufb9	66218	0.347177	0.00122848
ENSMUSG00000022360	61.2624	-0.636025	0.208366	0.000782882	0.00295772	Atad2	70472	-0.48818	0.0211206
ENSMUSG00000022361	271.942	0.338535	0.0830173	3.26925e-05	0.00016828	Zhx1	22770	0.674307	1.09615e-08
ENSMUSG00000022365	719.265	1.66723	0.117549	9.50102e-47	1.35682e-44	Derl1	67819	1.68631	7.55845e-79
ENSMUSG00000022369	13.4247	-1.45594	0.396541	2.35761e-05	0.000124921	Mtbp	105837	-1.13084	4.07514e-06
ENSMUSG00000022370	72.7137	0.40032	0.161306	0.00796776	0.0229186	Mrpl13	68537	0.235903	0.0338724
ENSMUSG00000022371	153.818	-0.829467	0.222683	4.49198e-05	0.000224298	Col14a1	12818	-0.644622	0.0276751
ENSMUSG00000022372	22.1006	-0.763509	0.383139	0.00952134	0.0267536	Sla	20491	-1.91348	4.96741e-06
ENSMUSG00000022377	315.451	-0.459787	0.11062	1.80376e-05	9.8078e-05	Asap1	13196	-0.250819	0.0288753
ENSMUSG00000022386	91.9474	0.479241	0.124023	5.82381e-05	0.000283118	Trmu	72026	0.626237	2.39117e-07
ENSMUSG00000022390	733.795	-0.166005	0.0674875	0.0130594	0.0350194	Zc3h7b	20286
ENSMUSG00000022391	240.39	0.379657	0.115231	0.000650774	0.00251015	Rangap1	19387
ENSMUSG00000022400	119.851	0.523121	0.143093	0.000118573	0.000540925	Rbx1	56438	0.54244	6.90067e-09
ENSMUSG00000022401	285.209	0.704283	0.0813834	1.60013e-18	4.35426e-17	Xpnpep3	321003	0.944883	1.50729e-14
ENSMUSG00000022404	361.81	1.44659	0.106726	8.9164e-43	1.0203e-40	Slc25a17	20524	1.77686	1.99191e-69
ENSMUSG00000022412	434.054	0.437488	0.0858083	2.06904e-07	1.59544e-06	Mief1	239555	0.525483	8.60471e-07
ENSMUSG00000022419	3254.94	0.652332	0.145341	2.53241e-06	1.62203e-05	Deptor	97998	1.98533	4.6964e-18
ENSMUSG00000022425	627.267	-0.673198	0.134178	1.70266e-07	1.329e-06	Enpp2	18606	-0.531393	3.27822e-09
ENSMUSG00000022427	140.804	0.609203	0.117141	7.86098e-08	6.48758e-07	Tomm22	223696	0.476154	7.93186e-07
ENSMUSG00000022433	241.506	-0.258418	0.100968	0.00854552	0.0243567	Csnk1e	27373
ENSMUSG00000022436	4.52589	-1.21646	0.758652	0.00859083	0.024439	Sh3bp1	20401
ENSMUSG00000022437	1058.67	0.588938	0.0759555	4.2867e-15	8.55949e-14	Samm50	68653	0.482479	1.20728e-05
ENSMUSG00000022443	3224.4	-0.305366	0.106513	0.00315473	0.0101854	Myh9	17886	-0.336002	0.0172268
ENSMUSG00000022445	4.14003	0.739769	1.37871	0.017283	0.0444424	Cyp2d26	76279
ENSMUSG00000022450	199.192	0.470184	0.111336	1.34045e-05	7.46597e-05	Ndufa6	67130	0.303297	0.00359404
ENSMUSG00000022451	291.455	0.856628	0.0822598	4.91165e-26	2.4355e-24	Twf1	19230	0.955429	3.25625e-33
ENSMUSG00000022452	180.752	1.13275	0.114198	5.11667e-24	2.14408e-22	Smdt1	69029	0.819687	3.85953e-31
ENSMUSG00000022462	624.139	0.299	0.130903	0.0170631	0.0439718	Slc38a2	67760	0.477316	0.00277228
ENSMUSG00000022466	42.9283	-0.451114	0.182309	0.00712661	0.0208041	Rpap3	71919
ENSMUSG00000022471	721.569	0.395853	0.138105	0.0026147	0.00860834	Xrcc6	14375	0.587436	7.6256e-06
ENSMUSG00000022472	259.962	0.371747	0.135549	0.00405135	0.0126745	Desi1	28075
ENSMUSG00000022474	389.437	0.989814	0.112278	2.17336e-19	6.16798e-18	Pmm1	29858	1.44984	9.05894e-28
ENSMUSG00000022475	606.477	-0.668049	0.0977179	2.86905e-12	4.12695e-11	Hdac7	56233	-0.642495	9.62614e-11
ENSMUSG00000022477	24854.2	0.314355	0.0623156	4.7551e-07	3.43936e-06	Aco2	11429	0.371992	0.0095114
ENSMUSG00000022488	95.0264	-1.50888	0.234626	1.22181e-11	1.63374e-10	Nckap1l	105855	-1.26451	0.027152
ENSMUSG00000022489	61.1235	-0.878481	0.205022	3.85798e-06	2.39461e-05	Pde1b	18574	-0.84279	0.000438423
ENSMUSG00000022490	44.2124	1.28004	0.214395	2.94824e-10	3.37582e-09	Ppp1r1a	58200	1.38837	1.34621e-12
ENSMUSG00000022491	4.01692	1.22146	0.869357	0.00959688	0.0269338	Glycam1	14663
ENSMUSG00000022494	4.77307	-4.68019	1.08458	3.61907e-08	3.13764e-07	Shisa9	72555
ENSMUSG00000022504	86.4009	-1.45287	0.199963	4.28829e-14	7.61695e-13	Ciita	12265	-2.17702	5.3439e-10
ENSMUSG00000022505	45.52	-0.476099	0.214406	0.0128404	0.0345358	Emp2	13731	-0.745697	3.37671e-08
ENSMUSG00000022517	1010.81	0.257609	0.0712924	0.000250983	0.00106674	Mgrn1	17237	0.332283	0.00602979
ENSMUSG00000022519	254.021	1.43405	0.363209	6.87457e-06	4.06216e-05	Srl	106393
ENSMUSG00000022526	64.7017	-0.369504	0.168524	0.018621	0.0473442	Zfp251	71591	-0.349015	0.00786757
ENSMUSG00000022528	54.6187	-0.880513	0.230155	2.70574e-05	0.000141643	Hes1	15205	-1.79194	7.7141e-12
ENSMUSG00000022529	116.153	-0.315316	0.132822	0.0129889	0.0348512	Zfp263	74120	-0.269786	0.0365014
ENSMUSG00000022533	754.61	0.482993	0.0792923	5.92026e-10	6.49954e-09	Atp13a3	224088	0.843531	1.49709e-24
ENSMUSG00000022534	5.06086	-2.21405	1.11704	0.0020341	0.00688615	Mefv	54483
ENSMUSG00000022536	480.479	0.282601	0.0720778	6.68936e-05	0.000320482	Glyr1	74022	0.634793	2.12447e-18
ENSMUSG00000022537	110.027	0.45436	0.154791	0.00183041	0.00628237	Tmem44	224090
ENSMUSG00000022540	95.6644	-0.449483	0.159431	0.00266065	0.00874361	Rogdi	66049	-1.1414	2.34622e-16
ENSMUSG00000022551	3407.55	0.548662	0.0884586	2.82851e-10	3.24289e-09	Cyc1	66445	0.359665	0.0015472
ENSMUSG00000022555	1025.34	0.66702	0.126876	5.00132e-08	4.24126e-07	Dgat1	13350	0.668309	3.71732e-06
ENSMUSG00000022557	211.882	0.509373	0.116297	5.87609e-06	3.52201e-05	Bop1	12181	0.541452	3.00751e-07
ENSMUSG00000022559	168.341	0.930516	0.146439	4.25888e-11	5.37281e-10	Fbxl6	30840	0.437894	8.44484e-05
ENSMUSG00000022560	158.873	0.736591	0.140907	5.26051e-08	4.44207e-07	Slc52a2	52710	0.50435	0.000576356
ENSMUSG00000022561	228.191	0.754664	0.115434	1.78377e-11	2.34823e-10	Gpaa1	14731	0.642102	5.53896e-07
ENSMUSG00000022562	2415.39	0.730691	0.0993296	6.05079e-14	1.04663e-12	Oplah	75475	1.07529	1.2721e-33
ENSMUSG00000022568	531.164	0.206644	0.0784627	0.00757936	0.0219784	Scrib	105782	0.248701	0.042539
ENSMUSG00000022571	160.423	0.70722	0.125822	5.99987e-09	5.78627e-08	Pycr3	66194	0.521605	3.37507e-06
ENSMUSG00000022575	58.8527	-0.551352	0.156276	0.000180963	0.000793704	Gsdmd	69146	-1.02668	2.28425e-05
ENSMUSG00000022587	627.223	-0.471154	0.1357	0.000272751	0.00115022	Ly6e	17069	-0.711632	0.000169994
ENSMUSG00000022604	51.9595	-0.674252	0.220014	0.000685671	0.00262321	Cep97	74201	-0.61143	0.00410937
ENSMUSG00000022607	392.446	-0.238874	0.0859499	0.00463823	0.0142568	Ptk2	14083
ENSMUSG00000022610	125.247	-0.549184	0.121789	3.01543e-06	1.90206e-05	Mapk12	29857	-0.822323	9.68341e-13
ENSMUSG00000022615	20.7388	0.682362	0.300506	0.00633587	0.0187939	Tymp	72962
ENSMUSG00000022617	22.4757	0.755673	0.300992	0.00285817	0.00931723	Chkb	12651
ENSMUSG00000022621	17.535	-0.571054	0.25596	0.00974722	0.0272467	Rabl2	68708
ENSMUSG00000022623	2264.13	-0.499434	0.10423	8.4005e-07	5.83492e-06	Shank3	58234	-0.530946	4.78442e-05
ENSMUSG00000022634	125.542	0.674094	0.114345	1.29686e-09	1.3554e-08	Yaf2	67057	0.995408	5.58931e-16
ENSMUSG00000022636	31.7124	-0.914754	0.314157	0.000613982	0.00238421	Alcam	11658
ENSMUSG00000022637	407.203	-0.741774	0.17717	8.11078e-06	4.72383e-05	Cblb	208650
ENSMUSG00000022641	202.664	-0.310738	0.121985	0.00813266	0.0233252	Bbx	70508	-0.334013	0.0108146
ENSMUSG00000022656	38.7778	-0.458731	0.202932	0.0122304	0.0330946	Nectin3	58998	-0.553915	0.00666145
ENSMUSG00000022661	91.2795	-0.649174	0.190452	0.000219326	0.000942284	Cd200	17470	-1.02205	4.38403e-11
ENSMUSG00000022665	549.719	-1.47311	0.167256	1.36787e-19	3.97685e-18	Ccdc80	67896	-1.32339	2.3288e-10
ENSMUSG00000022667	13.4026	-1.84741	0.51663	2.85242e-05	0.000148408	Cd200r1	57781
ENSMUSG00000022673	45.046	-1.0927	0.194449	2.94364e-09	2.9554e-08	Mcm4	17217	-0.608662	3.85941e-05
ENSMUSG00000022680	401.243	-0.199827	0.0786776	0.00966241	0.0270779	Pdxdc1	94184	0.17205	0.0363883
ENSMUSG00000022681	99.007	-0.374151	0.121346	0.00136902	0.00485851	Ntan1	18203	0.245009	0.000844979
ENSMUSG00000022682	294.687	0.363997	0.0897704	3.35475e-05	0.000172184	Rrn3	106298	0.600568	2.21326e-08
ENSMUSG00000022684	374.866	0.532087	0.0770772	2.49392e-12	3.60769e-11	Bfar	67118	0.710906	1.06721e-16
ENSMUSG00000022687	85.8066	-1.12598	0.198628	2.19571e-09	2.24616e-08	Boc	117606	-1.29158	8.65915e-09
ENSMUSG00000022698	268.533	0.375956	0.0869048	1.01601e-05	5.82056e-05	Naa50	72117	0.54771	3.16268e-11
ENSMUSG00000022704	61.8963	-0.452433	0.17227	0.00468702	0.0143839	Qtrt2	106248
ENSMUSG00000022706	63.4506	0.650234	0.167289	3.4625e-05	0.000177104	Mrpl40	18100	0.608621	5.21914e-11
ENSMUSG00000022707	1381.24	1.135	0.0906096	9.28911e-37	7.93397e-35	Gbe1	74185	1.61268	8.76902e-19
ENSMUSG00000022708	3401.89	-0.19	0.0636486	0.00248671	0.00822594	Zbtb20	56490
ENSMUSG00000022711	468.273	0.242704	0.0719015	0.000636225	0.00245936	Pmm2	54128	0.298099	0.0100795
ENSMUSG00000022718	112.664	-0.576195	0.113149	1.54261e-07	1.21256e-06	Dgcr8	94223	-0.411861	0.00313046
ENSMUSG00000022721	162.432	-0.28152	0.0971895	0.00310084	0.0100296	Trmt2a	15547	-0.572868	7.12159e-07
ENSMUSG00000022747	104.765	-1.02404	0.162629	5.46919e-11	6.81777e-10	St3gal6	54613	-0.418455	0.00912743
ENSMUSG00000022748	12.7675	-0.737222	0.356461	0.00897224	0.0254107	Cmss1	66497
ENSMUSG00000022749	186.447	-0.319325	0.101894	0.00129234	0.00461944	Tbc1d23	67581	0.2957	0.0450004
ENSMUSG00000022752	568.883	0.591359	0.0740012	5.17081e-16	1.14521e-14	Tomm70a	28185	0.76412	1.81125e-14
ENSMUSG00000022758	75.5251	1.02185	0.184289	4.86881e-09	4.75715e-08	P2rx6	18440	2.31753	1.83143e-24
ENSMUSG00000022761	425.011	-0.285497	0.104356	0.00490627	0.0149892	Lztr1	66863
ENSMUSG00000022765	136.448	0.574952	0.121628	9.55847e-07	6.54751e-06	Snap29	67474	0.766997	1.51391e-17
ENSMUSG00000022770	524.458	0.660943	0.0995485	1.12227e-11	1.50628e-10	Dlg1	13383	1.11591	6.80446e-22
ENSMUSG00000022772	225.133	0.653262	0.0944689	1.65455e-12	2.43893e-11	Senp5	320213	0.517654	4.69079e-05
ENSMUSG00000022774	65.3458	0.556292	0.170514	0.000470435	0.00187743	Ncbp2	68092
ENSMUSG00000022779	302.729	0.212328	0.0776681	0.0055322	0.0166957	Top3b	21976	0.304548	0.00802428
ENSMUSG00000022788	248.39	0.640918	0.147475	4.95067e-06	3.01722e-05	Fgd4	224014	0.611884	8.02885e-05
ENSMUSG00000022791	642.398	-0.353728	0.148892	0.0118953	0.0323005	Tnk2	51789	-0.413865	0.0138174
ENSMUSG00000022792	99.7259	0.7545	0.162411	9.42586e-07	6.46909e-06	Yars2	70120	0.991495	3.18565e-20
ENSMUSG00000022793	65.228	0.582801	0.223984	0.00346135	0.0110593	B4galt4	56375
ENSMUSG00000022797	645.291	-1.10026	0.279383	1.16943e-05	6.59781e-05	Tfrc	22042	-1.58375	1.03335e-12
ENSMUSG00000022799	705.107	-0.319145	0.0943504	0.000534129	0.00210062	Arhgap31	12549	-0.429503	0.000334394
ENSMUSG00000022801	242.114	-0.972902	0.0876547	2.68669e-29	1.66528e-27	Lrch3	70144	-0.31977	0.00253052
ENSMUSG00000022802	54.0293	-0.440237	0.181922	0.00854279	0.0243528	Lmln	239833
ENSMUSG00000022803	100.453	-0.33302	0.138933	0.0115521	0.0314835	Popdc2	64082	-0.660208	1.5549e-05
ENSMUSG00000022812	995.831	0.501891	0.063683	1.67634e-15	3.49176e-14	Gsk3b	56637	0.671861	1.88112e-07
ENSMUSG00000022814	76.8407	-0.667295	0.147666	2.08757e-06	1.35905e-05	Umps	22247	-1.01338	1.7236e-16
ENSMUSG00000022816	393.582	-0.615516	0.145415	9.02176e-06	5.21358e-05	Fstl1	14314	-0.798485	5.32e-07
ENSMUSG00000022817	565.481	-0.628378	0.0956765	1.97126e-11	2.57795e-10	Itgb5	16419	-0.973851	2.04745e-26
ENSMUSG00000022820	179.451	0.606991	0.113075	3.19408e-08	2.7895e-07	Ndufb4	68194	0.44129	0.000767183
ENSMUSG00000022822	375.616	-0.27503	0.106832	0.00804295	0.0230939	Abcc5	27416	-0.330328	0.00928301
ENSMUSG00000022827	43.2705	0.921961	0.196535	5.48504e-07	3.93543e-06	Rabl3	67657	0.950503	6.99639e-11
ENSMUSG00000022828	90.5824	0.462018	0.139745	0.000513304	0.00202676	Gtf2e1	74197	0.457671	0.00515879
ENSMUSG00000022831	64.9456	-0.846746	0.190173	1.9081e-06	1.2495e-05	Hcls1	15163	-1.06748	0.000360111
ENSMUSG00000022837	32.4022	-0.553772	0.21149	0.00360146	0.0114455	Iqcb1	320299
ENSMUSG00000022843	45.1771	-0.594316	0.199237	0.00109615	0.0039917	Clcn2	12724	-0.387543	0.0434419
ENSMUSG00000022853	607.177	1.56174	0.196487	1.74587e-16	4.02598e-15	Ehhadh	74147	1.284	0.000761662
ENSMUSG00000022855	333.389	0.396809	0.0817727	7.80951e-07	5.45413e-06	Senp2	75826	0.478026	9.30873e-08
ENSMUSG00000022856	47.0602	1.39939	0.239708	5.55471e-10	6.12837e-09	Tmem41a	66664	1.22029	4.04471e-10
ENSMUSG00000022865	449.01	0.371131	0.0934211	4.85422e-05	0.000239662	Cxadr	13052	0.877184	9.00872e-14
ENSMUSG00000022878	1421.26	-0.425086	0.0808321	8.96674e-08	7.34581e-07	Adipoq	11450	-0.70114	8.2842e-11
ENSMUSG00000022884	897.771	0.259667	0.0890367	0.0029475	0.00958743	Eif4a2	13682
ENSMUSG00000022889	185.608	0.37558	0.148282	0.0073456	0.0213665	Mrpl39	27393	0.49737	4.40086e-08
ENSMUSG00000022894	236.96	-0.772967	0.174744	2.41731e-06	1.55501e-05	Adamts5	23794	-1.27147	6.83807e-12
ENSMUSG00000022895	524.169	-0.688254	0.0960168	2.59812e-13	4.22012e-12	Ets2	23872	-1.11351	1.63256e-09
ENSMUSG00000022898	119.807	0.386566	0.126223	0.00142807	0.00504953	Vps26c	13185
ENSMUSG00000022899	57.4864	-0.812122	0.28608	0.000981903	0.00362148	Slc15a2	57738
ENSMUSG00000022905	322.938	0.764577	0.112064	2.48465e-12	3.5972e-11	Kpna1	16646	0.840354	7.29672e-16
ENSMUSG00000022906	112.45	-0.525364	0.112065	1.33013e-06	8.91967e-06	Parp9	80285
ENSMUSG00000022911	48.1221	-0.605271	0.206492	0.00124844	0.00448226	Arl13b	68146	-0.395139	0.00176702
ENSMUSG00000022912	125.567	-0.398194	0.133839	0.001848	0.00633665	Pros1	19128	-0.640741	3.52918e-10
ENSMUSG00000022914	805.585	-0.201309	0.0672628	0.00246198	0.00815377	Brwd1	93871
ENSMUSG00000022946	418.707	-0.362185	0.0881593	2.76821e-05	0.000144489	Dop1b	70028
ENSMUSG00000022948	49.9106	-0.388757	0.181104	0.019617	0.0495098	Setd4	224440
ENSMUSG00000022952	65.0892	-1.42265	0.3938	2.81082e-05	0.000146499	Runx1	12394	-0.984626	0.0041291
ENSMUSG00000022956	165.842	0.544485	0.129407	1.19513e-05	6.73005e-05	Atp5po	28080	0.263461	0.0247192
ENSMUSG00000022961	3473.54	0.109918	0.0423672	0.00929017	0.0261947	Son	20658
ENSMUSG00000022964	286.615	0.590248	0.101292	2.36977e-09	2.41014e-08	Tmem50b	77975	0.606934	8.85124e-09
ENSMUSG00000022967	417.653	-0.57759	0.071414	2.78234e-16	6.311e-15	Ifnar1	15975	-0.331229	6.71049e-05
ENSMUSG00000022969	91.9447	-0.511334	0.155584	0.000484706	0.0019262	Il10rb	16155
ENSMUSG00000022973	207.961	-0.590335	0.117533	2.07508e-07	1.59872e-06	Synj1	104015	-0.309645	0.00224545
ENSMUSG00000022974	196.401	-0.337625	0.0945443	0.000257911	0.00109332	Paxbp1	67367
ENSMUSG00000022982	339.679	0.730214	0.134976	1.85082e-08	1.67711e-07	Sod1	20655	0.32746	0.000570376
ENSMUSG00000022983	320.46	-0.267513	0.0900568	0.0024476	0.00811067	Scaf4	224432
ENSMUSG00000022987	101.034	0.347791	0.156996	0.0180309	0.0460934	Zfp641	239652
ENSMUSG00000022992	249.513	0.568661	0.0940564	6.20767e-10	6.77756e-09	Kansl2	69612	0.555899	2.53732e-06
ENSMUSG00000022999	155.554	-0.375223	0.123845	0.00161892	0.00564441	Lmbr1l	74775
ENSMUSG00000023008	263.843	-0.325441	0.0955672	0.000490112	0.00194422	Fmnl3	22379	-0.778682	2.51634e-10
ENSMUSG00000023009	57.7791	-0.514033	0.221774	0.00912798	0.0257945	Nckap5l	380969	-0.6782	0.00261353
ENSMUSG00000023010	2753.47	0.603399	0.0666628	6.33944e-20	1.89557e-18	Tmbim6	110213	0.488751	2.34064e-10
ENSMUSG00000023015	26.5838	-1.73229	0.36102	1.36796e-07	1.08918e-06	Racgap1	26934	-1.12409	0.00181663
ENSMUSG00000023017	58.3023	0.84298	0.200014	5.47926e-06	3.31223e-05	Asic1	11419	0.700888	0.000154885
ENSMUSG00000023018	256.351	0.995372	0.100753	9.57503e-24	3.86706e-22	Smarcd1	83797	1.04541	1.37823e-13
ENSMUSG00000023019	38951.2	2.27361	0.0751324	3.37693e-202	1.20563e-198	Gpd1	14555	1.95799	2.89138e-44
ENSMUSG00000023025	668.377	0.322251	0.0693399	2.54414e-06	1.62838e-05	Larp4	207214	0.688674	7.36786e-07
ENSMUSG00000023027	140.71	0.325794	0.126249	0.00719711	0.0209893	Atf1	11908	0.367381	0.00767584
ENSMUSG00000023030	467.452	0.656608	0.111225	1.21335e-09	1.27231e-08	Slc11a2	18174	0.985021	1.11693e-08
ENSMUSG00000023031	30.3523	1.47516	0.354064	2.67318e-06	1.70425e-05	Cela1	109901	1.62339	2.42716e-14
ENSMUSG00000023034	280.419	-1.45727	0.601354	0.00108426	0.00395567	Nr4a1	15370
ENSMUSG00000023036	48.7862	-1.28243	0.215079	3.1902e-10	3.63654e-09	Pcdhgc4	93707
ENSMUSG00000023044	991.593	0.379718	0.0785195	9.00276e-07	6.21696e-06	Csad	246277	0.236706	0.0291507
ENSMUSG00000023051	165.394	0.425395	0.122413	0.000309766	0.00129197	Tarbp2	21357	0.391057	0.0155598
ENSMUSG00000023064	116.405	-1.09476	0.370902	0.000396266	0.00161464	Sncg	20618
ENSMUSG00000023066	64.2486	-0.594345	0.18382	0.000470335	0.00187743	Rttn	246102
ENSMUSG00000023067	429.571	1.29843	0.178331	3.80517e-14	6.81305e-13	Cdkn1a	12575
ENSMUSG00000023068	312.008	0.316373	0.118894	0.00577691	0.0173404	Nus1	52014	0.401169	2.54827e-08
ENSMUSG00000023075	228.529	1.07942	0.117498	6.28527e-21	2.06247e-19	Akirin1	68050	1.10266	9.42165e-25
ENSMUSG00000023079	826.025	0.943233	0.148548	4.06635e-11	5.14082e-10	Gtf2ird1	57080	0.772039	0.00223327
ENSMUSG00000023084	20.3094	-0.769275	0.29092	0.00188208	0.0064362	Lrrc71	74485
ENSMUSG00000023087	620.271	0.906381	0.387559	0.00292941	0.00953379	Noct	12457	1.20113	0.00526274
ENSMUSG00000023088	450	-0.258876	0.10971	0.0149312	0.0392941	Abcc1	17250
ENSMUSG00000023089	71.0574	0.934819	0.176333	2.22177e-08	1.99101e-07	Ndufa5	68202
ENSMUSG00000023092	1050.49	0.736235	0.155904	6.63075e-07	4.67663e-06	Fhl1	14199	0.411062	0.0214728
ENSMUSG00000023094	91.3573	0.963626	0.178267	1.1491e-08	1.07339e-07	Msrb2	76467	1.08148	4.14268e-20
ENSMUSG00000023118	1041	0.313157	0.0701685	6.14921e-06	3.67e-05	Sympk	68188	0.591645	1.76628e-10
ENSMUSG00000023150	1513.77	-2.04391	0.099623	1.09506e-94	7.23998e-92	Ivns1abp	117198	-2.69938	2.05022e-138
ENSMUSG00000023156	114.888	0.909227	0.131273	8.79432e-13	1.33948e-11	Rpp14	67053	0.904874	7.37131e-15
ENSMUSG00000023169	20.0166	-1.14764	0.321876	4.74096e-05	0.000235086	Slc38a1	105727	-1.01475	0.0469658
ENSMUSG00000023175	3904.05	1.95589	0.0998242	9.77177e-87	4.84544e-84	Bsg	12215	2.0137	9.1967e-130
ENSMUSG00000023176	376.767	0.744571	0.13196	5.02129e-09	4.89274e-08	Cpn2	71756	0.927697	4.3478e-10
ENSMUSG00000023186	279.417	-0.669338	0.104621	5.43665e-11	6.78194e-10	Vwa5a	67776	-0.527215	9.29156e-07
ENSMUSG00000023191	78.3242	-0.34565	0.158029	0.0196848	0.0496647	P3h3	14789	-0.81868	7.6038e-08
ENSMUSG00000023206	442.335	-0.397525	0.130492	0.00147456	0.0051928	Il15ra	16169
ENSMUSG00000023224	216.879	-0.42602	0.175408	0.00870009	0.0247223	Serping1	12258	-1.13168	9.42108e-16
ENSMUSG00000023235	78.7202	-0.330262	0.127791	0.00699726	0.0204764	Ccl25	20300
ENSMUSG00000023259	99.1485	0.480377	0.158459	0.00125522	0.0045012	Slc26a6	171429	0.876294	2.95276e-10
ENSMUSG00000023277	74.6892	0.574665	0.178506	0.000517352	0.00204139	Twf2	23999
ENSMUSG00000023286	128.408	0.27212	0.112522	0.0125957	0.0339287	Ube2j2	140499	0.397001	4.90835e-05
ENSMUSG00000023307	812.47	0.981922	0.0979106	2.16196e-24	9.36727e-23	Marchf5	69104	1.16906	2.87147e-29
ENSMUSG00000023336	2.66039	2.28521	1.88569	0.00417577	0.0130113	Wfdc1	67866
ENSMUSG00000023341	16.1796	-0.772431	0.408764	0.0118537	0.0322022	Mx2	17858
ENSMUSG00000023345	33.6796	0.4595	0.189057	0.00793273	0.0228341	Poc1a	70235	0.912452	3.08153e-05
ENSMUSG00000023367	60.0161	-1.04902	0.212176	1.31559e-07	1.05077e-06	Tmem176a	66058	-1.7054	7.61312e-15
ENSMUSG00000023393	11.3225	-1.62131	0.440586	1.99691e-05	0.000107403	Slc17a9	228993
ENSMUSG00000023411	52.1873	-0.812587	0.190328	4.71265e-06	2.88101e-05	Nfatc4	73181	-1.19839	1.27154e-10
ENSMUSG00000023452	164.117	0.620204	0.137175	2.3436e-06	1.51304e-05	Pisd	320951	0.541416	3.24228e-06
ENSMUSG00000023456	1303.96	1.12732	0.089062	1.61734e-37	1.41525e-35	Tpi1	21991	0.763377	9.19701e-14
ENSMUSG00000023460	287.957	0.279499	0.10309	0.00522738	0.0158697	Rab12	19328	0.522486	3.68055e-08
ENSMUSG00000023571	309.369	1.36847	0.152153	2.49547e-20	7.79087e-19	C1qtnf12	67389	1.17477	3.3984e-48
ENSMUSG00000023572	112.12	0.282068	0.122943	0.0171611	0.0441671	Ccndbp1	17151
ENSMUSG00000023707	106.238	0.365776	0.155713	0.0124328	0.0335456	Ogfod2	66627
ENSMUSG00000023723	159.076	1.20671	0.140088	9.97083e-19	2.7383e-17	Mrps23	64656	0.975812	7.32446e-24
ENSMUSG00000023764	193.917	-0.755376	0.11057	2.49871e-12	3.6117e-11	Sfi1	78887	-0.361647	0.00817987
ENSMUSG00000023805	268.216	-0.410113	0.151975	0.00420574	0.013091	Synj2	20975
ENSMUSG00000023809	133.04	-0.417632	0.192705	0.0173837	0.0446497	Rps6ka2	20112	-1.0255	2.60368e-07
ENSMUSG00000023826	93.2501	-0.476799	0.122581	5.40393e-05	0.000264028	Prkn	50873
ENSMUSG00000023827	24.9943	-0.898803	0.322746	0.000949696	0.00352015	Agpat4	68262
ENSMUSG00000023830	1528	-0.335057	0.066384	3.3144e-07	2.46728e-06	Igf2r	16004	-0.215333	0.0224161
ENSMUSG00000023832	837.927	0.96035	0.0965575	4.91792e-24	2.06564e-22	Acat2	110460	0.880133	1.52208e-08
ENSMUSG00000023845	1762.42	-0.297232	0.0608376	8.19574e-07	5.70157e-06	Lnpep	240028
ENSMUSG00000023852	306.371	-0.615559	0.125955	3.91467e-07	2.87103e-06	Chd1	12648
ENSMUSG00000023861	778.99	1.74122	0.136513	2.17785e-38	2.07898e-36	Mpc1	55951	2.10628	1.35607e-49
ENSMUSG00000023868	112.581	-0.636647	0.141828	2.57382e-06	1.6456e-05	Pde10a	23984	-0.588977	3.19176e-05
ENSMUSG00000023885	103.687	-0.87556	0.185237	4.98718e-07	3.59702e-06	Thbs2	21826	-1.06531	6.40536e-05
ENSMUSG00000023886	199.167	-0.800826	0.146299	1.17188e-08	1.0941e-07	Smoc2	64074	-1.72217	1.34715e-36
ENSMUSG00000023903	5.12084	-1.51567	0.830597	0.00401189	0.0125731	Mmp25	240047
ENSMUSG00000023904	114.213	0.362644	0.149987	0.0103627	0.0287466	Hcfc1r1	353502	0.297312	0.0014019
ENSMUSG00000023908	29.2773	-0.7124	0.271191	0.00231919	0.00773396	Pkmyt1	268930	-0.884434	0.000160927
ENSMUSG00000023912	24.2529	-0.844494	0.268201	0.000348981	0.00144072	Slc25a27	74011	-0.672415	0.00411385
ENSMUSG00000023913	310.802	1.09367	0.104901	3.75164e-26	1.8865e-24	Pla2g7	27226	1.12962	2.16978e-29
ENSMUSG00000023915	164.98	-1.06357	0.146571	6.10464e-14	1.05289e-12	Tnfrsf21	94185	-1.58822	1.23731e-30
ENSMUSG00000023921	735.979	0.691467	0.0813866	7.02512e-18	1.8096e-16	Mmut	17850	0.958654	1.09705e-09
ENSMUSG00000023923	218.511	-0.271467	0.0972338	0.00433745	0.013461	Tbc1d5	72238
ENSMUSG00000023938	340.745	0.921218	0.095085	6.91139e-23	2.60836e-21	Aars2	224805	1.1616	1.06291e-29
ENSMUSG00000023942	323.868	0.847825	0.143143	7.27679e-10	7.87738e-09	Slc29a1	63959	0.550555	0.0314469
ENSMUSG00000023944	4008.95	0.314942	0.086153	0.000187191	0.000817507	Hsp90ab1	15516	0.525795	0.00013135
ENSMUSG00000023947	34.4677	-1.30894	0.316152	3.73914e-06	2.32569e-05	Nfkbie	18037
ENSMUSG00000023951	3753.03	0.574572	0.0925835	2.52349e-10	2.91188e-09	Vegfa	22339
ENSMUSG00000023953	66.9848	-0.388681	0.157455	0.008582	0.0244256	Polh	80905
ENSMUSG00000023959	1429.38	-0.183793	0.0602112	0.00206781	0.00698224	Clic5	224796
ENSMUSG00000023960	193.211	-0.353861	0.112825	0.00114487	0.00414798	Enpp5	83965	-0.437245	8.14714e-05
ENSMUSG00000023965	301.174	-0.1971	0.0769036	0.00934134	0.0263265	Fbxl17	50758	0.390587	0.000232194
ENSMUSG00000023967	100.002	0.498755	0.137194	0.000140315	0.000630289	Mrps18a	68565	0.496731	1.25233e-06
ENSMUSG00000023977	889.281	-0.181604	0.0619233	0.00306351	0.00992852	Ubr2	224826
ENSMUSG00000023988	155.372	0.953592	0.131329	7.05369e-14	1.21073e-12	Bysl	53414	0.861408	7.86679e-11
ENSMUSG00000023994	195.363	-0.396898	0.12073	0.000631354	0.00244369	Nfya	18044	-0.612916	4.39879e-08
ENSMUSG00000024002	557.402	-0.293434	0.113198	0.00728611	0.0212211	Brd4	57261
ENSMUSG00000024008	47.048	4.74918	0.898365	2.4488e-08	2.18023e-07	Cpne5	240058	5.70285	3.67577e-31
ENSMUSG00000024012	1367.87	0.301452	0.101744	0.00236685	0.00787376	Mtch1	56462	0.314178	0.000123329
ENSMUSG00000024013	45.2021	-1.70055	0.290959	4.2358e-10	4.74362e-09	Fgd2	26382	-1.85095	2.61696e-08
ENSMUSG00000024014	367.311	0.948706	0.139699	2.17481e-12	3.15888e-11	Pim1	18712	2.08722	3.95594e-07
ENSMUSG00000024018	47.864	-0.50342	0.204908	0.00652486	0.0192744	Ccdc167	68597	-0.549195	0.00285148
ENSMUSG00000024019	46.8944	-0.702609	0.195821	9.89888e-05	0.000458736	Cmtr1	74157
ENSMUSG00000024026	170.125	0.367815	0.104392	0.00028938	0.00121467	Glo1	109801	0.439327	0.000161985
ENSMUSG00000024036	19.8956	-0.852896	0.334008	0.00203966	0.00690107	Slc37a1	224674
ENSMUSG00000024037	190.834	0.29954	0.113445	0.0063471	0.0188178	Wdr4	57773	0.37388	8.14084e-05
ENSMUSG00000024042	758.63	1.35927	0.36202	1.44816e-05	7.99106e-05	Sik1	17691	1.79688	0.0193406
ENSMUSG00000024043	32.6689	-0.696564	0.286114	0.00406615	0.0127141	Arhgap28	268970	-0.870147	0.00586736
ENSMUSG00000024044	18.4161	-0.835707	0.296556	0.00100934	0.00370888	Epb41l3	13823	-0.852659	0.00390645
ENSMUSG00000024045	402.449	-0.425814	0.0931602	2.93434e-06	1.85748e-05	Akap8	56399	-0.333292	2.17538e-05
ENSMUSG00000024052	153.778	0.387222	0.114421	0.000466518	0.00186388	Lpin2	64898	0.919001	1.16949e-05
ENSMUSG00000024054	289.682	-0.519588	0.0821128	1.20737e-10	1.44746e-09	Smchd1	74355	-0.256258	0.0255219
ENSMUSG00000024063	119.581	-0.846288	0.150738	4.7562e-09	4.65988e-08	Lbh	77889	-0.682393	0.00248693
ENSMUSG00000024069	37.9821	0.460257	0.215172	0.0164878	0.04273	Slc30a6	210148
ENSMUSG00000024070	213.903	-0.492527	0.103783	1.09408e-06	7.42323e-06	Prkd3	75292	-0.460037	2.15711e-07
ENSMUSG00000024072	160.383	0.341396	0.122582	0.00381103	0.0120335	Yipf4	67864
ENSMUSG00000024073	2157.78	0.317886	0.0469758	1.00661e-11	1.36232e-10	Birc6	12211	0.730836	2.20723e-13
ENSMUSG00000024079	106.31	-0.549387	0.118793	1.7896e-06	1.17883e-05	Eif2ak2	19106
ENSMUSG00000024081	129.506	0.418649	0.111942	0.00011458	0.000524453	Cebpz	12607	0.458441	2.18859e-05
ENSMUSG00000024082	120.656	0.756309	0.117935	4.08472e-11	5.15674e-10	Ndufaf7	73694	0.765901	1.85455e-10
ENSMUSG00000024085	385.283	-0.397514	0.09057	7.42959e-06	4.36555e-05	Man2a1	17158
ENSMUSG00000024087	73.6676	-0.557923	0.253945	0.0108344	0.0298511	Cyp1b1	13078	-1.035	2.07675e-07
ENSMUSG00000024097	104.059	-0.457441	0.126642	0.000169488	0.000748337	Srsf7	225027	-0.657224	4.30986e-11
ENSMUSG00000024099	1265.83	0.684168	0.101549	5.20953e-12	7.30603e-11	Ndufv2	72900	0.68555	3.72522e-09
ENSMUSG00000024120	1055.95	0.374408	0.0665291	1.26901e-08	1.1774e-07	Lrpprc	72416	0.752274	2.54684e-08
ENSMUSG00000024121	522.782	0.426457	0.0834269	1.93017e-07	1.49417e-06	Atp6v0c	11984	0.3914	0.0114961
ENSMUSG00000024122	628.371	0.328387	0.0646502	2.8381e-07	2.13228e-06	Pdpk1	18607	0.793893	7.66458e-14
ENSMUSG00000024130	365.243	-0.720284	0.101189	4.00895e-13	6.33868e-12	Abca3	27410	-0.769034	7.77038e-17
ENSMUSG00000024132	1287.02	0.593944	0.102625	3.00503e-09	3.01364e-08	Eci1	13177
ENSMUSG00000024135	62.6917	-0.371578	0.147757	0.0077551	0.0224108	Srbd1	78586
ENSMUSG00000024137	157.043	-0.443515	0.0964851	2.58627e-06	1.65297e-05	E4f1	13560
ENSMUSG00000024140	6403.7	0.53601	0.0829861	5.12601e-11	6.40788e-10	Epas1	13819	0.799415	1.70723e-14
ENSMUSG00000024142	75.7617	0.468246	0.159459	0.00173914	0.0060084	Mlst8	56716
ENSMUSG00000024146	111.146	0.603326	0.121162	2.5605e-07	1.94221e-06	Cript	56724	0.518053	2.49727e-07
ENSMUSG00000024151	93.3383	-0.747709	0.166855	2.0781e-06	1.35437e-05	Msh2	17685	-0.736505	1.95322e-08
ENSMUSG00000024158	307.262	0.296744	0.111303	0.00593073	0.0177363	Hagh	14651	0.228477	0.0109081
ENSMUSG00000024163	961.912	-0.515696	0.0586452	7.21678e-19	1.99731e-17	Mapk8ip3	30957	-0.400858	5.75549e-06
ENSMUSG00000024164	3079.54	0.443603	0.115448	7.18086e-05	0.000342011	C3	12266	1.17027	1.97781e-10
ENSMUSG00000024165	44.7234	-0.90169	0.221251	9.48418e-06	5.46312e-05	Jpt2	52009	-0.838165	0.00117562
ENSMUSG00000024168	171.837	0.637298	0.159167	2.22998e-05	0.000118509	Tmem204	407831
ENSMUSG00000024174	40.4153	-0.555344	0.21093	0.00352556	0.0112363	Pot1b	72836	-0.768466	6.88945e-05
ENSMUSG00000024180	90.8907	1.50159	0.144231	2.15857e-26	1.12013e-24	Pgap6	60455	1.39109	1.62484e-11
ENSMUSG00000024181	176.615	0.843609	0.182443	8.35251e-07	5.80384e-06	Mrpl28	68611	0.18349	0.0382453
ENSMUSG00000024187	972.839	0.535136	0.0914557	2.25828e-09	2.3049e-08	Fam234a	106581	0.377205	6.82131e-06
ENSMUSG00000024188	212.235	-0.500106	0.0881071	7.35634e-09	7.0186e-08	Luc7l	66978	-0.518615	0.000683345
ENSMUSG00000024193	117.072	-0.513031	0.14223	0.000150235	0.000670629	Phf1	21652	-0.254413	0.0167967
ENSMUSG00000024194	110.074	0.581242	0.126527	1.83384e-06	1.20485e-05	Cuta	67675	0.473149	7.13699e-08
ENSMUSG00000024197	690.214	0.435523	0.0914138	1.12856e-06	7.64549e-06	Plin3	66905	0.374126	0.0304394
ENSMUSG00000024208	38.3839	0.987387	0.246956	1.06032e-05	6.04337e-05	Uqcc2	67267	1.02425	6.92016e-30
ENSMUSG00000024212	277.827	0.437958	0.100952	8.51907e-06	4.94871e-05	Mllt1	64144	0.69904	1.47286e-09
ENSMUSG00000024213	235.293	0.359969	0.0906657	5.05882e-05	0.000249117	Nudt3	56409	0.26623	0.0165283
ENSMUSG00000024217	64.0213	0.348162	0.136177	0.00732507	0.0213137	Snrpc	20630
ENSMUSG00000024219	832.513	-0.362365	0.0865995	1.87498e-05	0.000101579	Anks1	224650
ENSMUSG00000024228	314.773	0.903029	0.089115	8.77163e-25	3.86623e-23	Nudt12	67993	1.19709	7.52861e-15
ENSMUSG00000024232	6.79655	-0.821428	0.495226	0.0158281	0.0412901	Bambi	68010	-1.93986	7.8564e-08
ENSMUSG00000024234	129.767	0.427423	0.109793	5.93751e-05	0.000287861	Mtpap	67440	0.568653	6.95591e-06
ENSMUSG00000024235	70.7026	-0.660863	0.349522	0.0155358	0.0406164	Map3k8	26410
ENSMUSG00000024236	381.286	-0.377916	0.141873	0.00503696	0.0153569	Svil	225115	-0.601009	0.000333619
ENSMUSG00000024238	574.127	-0.329052	0.0766352	1.2872e-05	7.19178e-05	Zeb1	21417
ENSMUSG00000024240	188.429	-0.735707	0.110399	8.03422e-12	1.09815e-10	Epc1	13831	-0.522996	0.000391993
ENSMUSG00000024241	342.673	0.507085	0.0927506	2.36535e-08	2.10909e-07	Sos1	20662	0.695807	8.04472e-19
ENSMUSG00000024242	399.609	-0.819747	0.0744446	9.02468e-29	5.29933e-27	Map4k3	225028	-0.570199	2.90608e-08
ENSMUSG00000024246	15.9176	-0.70228	0.323556	0.00765183	0.0221562	Thumpd2	72167
ENSMUSG00000024248	235.983	0.370516	0.152874	0.00992201	0.0276617	Cox7a2l	20463
ENSMUSG00000024251	207.4	-0.32831	0.102089	0.000954367	0.00353526	Thada	240174
ENSMUSG00000024259	395.573	0.621362	0.0792862	1.97272e-15	4.08528e-14	Slc25a46	67453	0.809317	8.4054e-12
ENSMUSG00000024260	208.698	-0.507695	0.117506	7.81312e-06	4.56686e-05	Sap130	269003	-0.228626	0.0121
ENSMUSG00000024268	6.3641	-1.91637	0.645345	0.000192824	0.000839741	Celf4	108013
ENSMUSG00000024276	202.105	-0.304987	0.1036	0.00246107	0.00815228	Zfp397	69256
ENSMUSG00000024277	121.233	-0.538601	0.141148	6.21954e-05	0.00030023	Mapre2	212307	-0.76889	4.29796e-11
ENSMUSG00000024286	421.099	0.344979	0.0773678	6.03081e-06	3.60656e-05	Ccny	67974	0.512996	1.39343e-11
ENSMUSG00000024290	336.046	-0.315311	0.0910891	0.00040598	0.00164708	Rock1	19877
ENSMUSG00000024294	762.556	0.249038	0.0617041	4.53995e-05	0.000226439	Mib1	225164	0.28337	0.000568873
ENSMUSG00000024298	529.069	-0.397141	0.0771955	1.76366e-07	1.37121e-06	Zfp871	208292	-0.17048	0.0320982
ENSMUSG00000024299	291.919	-0.603147	0.132198	2.08561e-06	1.35877e-05	Adamts10	224697	-0.515192	1.00076e-05
ENSMUSG00000024300	93.1553	-1.89144	0.264827	7.38238e-14	1.2635e-12	Myo1f	17916
ENSMUSG00000024304	292.064	-0.892137	0.118724	1.29597e-14	2.43264e-13	Cdh2	12558	-0.97808	4.35119e-11
ENSMUSG00000024308	1004	-0.223886	0.0687755	0.000979627	0.00361458	Tapbp	21356
ENSMUSG00000024309	30.2296	0.529215	0.245666	0.0128689	0.0345864	Pfdn6	14976	0.254214	0.0341151
ENSMUSG00000024312	84.5799	0.3313	0.137247	0.011333	0.0309667	Wdr46	57315	0.377668	0.00851216
ENSMUSG00000024319	376.629	0.339292	0.0846534	4.36566e-05	0.000218663	Vps52	224705	0.352193	0.000109146
ENSMUSG00000024335	845.337	-0.326396	0.0848441	8.78882e-05	0.000411028	Brd2	14312	-0.42335	0.00889068
ENSMUSG00000024338	46.1476	-1.61506	0.206296	5.10764e-16	1.13263e-14	Psmb8	16913	-1.4754	7.78424e-09
ENSMUSG00000024339	178.044	-0.709809	0.118438	6.52852e-10	7.1018e-09	Tap2	21355	-0.585013	0.000108906
ENSMUSG00000024346	25.6801	0.623319	0.211003	0.00111022	0.00403636	Pfdn1	67199	0.330011	0.000227819
ENSMUSG00000024349	58.2317	-0.967616	0.286539	0.000119955	0.00054681	Sting1	72512	-1.4031	2.06424e-12
ENSMUSG00000024359	4991.75	0.940917	0.0633975	1.72361e-50	2.7971e-48	Hspa9	15526	1.29161	2.5789e-28
ENSMUSG00000024360	420.736	0.565031	0.0897974	1.40766e-10	1.67187e-09	Etf1	225363	0.640628	1.79174e-12
ENSMUSG00000024370	143.487	-0.281145	0.0978893	0.00318974	0.0102829	Cdc23	52563
ENSMUSG00000024376	48.7082	-0.638679	0.204787	0.00061231	0.00237875	Epb41l4a	13824	-0.83807	0.000649422
ENSMUSG00000024382	114.371	0.298678	0.120124	0.00991529	0.0276473	Ercc3	13872	0.230729	0.0240798
ENSMUSG00000024383	354.38	-0.257386	0.0813753	0.00130423	0.00465635	Map3k2	26405
ENSMUSG00000024387	217.421	0.330954	0.106378	0.0013688	0.00485851	Csnk2b	13001	0.317367	0.00141644
ENSMUSG00000024388	50.6086	-0.613314	0.226944	0.00242014	0.00803723	Myo7b	17922
ENSMUSG00000024393	1869.9	-0.295218	0.080999	0.000209163	0.000902747	Prrc2a	53761	-0.290172	0.00127161
ENSMUSG00000024399	3.36768	-2.93369	0.974912	0.000218961	0.00094094	Ltb	16994
ENSMUSG00000024401	7.39071	-1.09105	0.67074	0.00938577	0.026435	Tnf	21926
ENSMUSG00000024403	16.2376	-1.21123	0.358572	8.41733e-05	0.000395311	Atp6v1g2	66237	-0.93549	2.52304e-05
ENSMUSG00000024404	528.947	0.372416	0.0831807	5.18618e-06	3.14786e-05	Riok3	66878	0.799675	1.30161e-20
ENSMUSG00000024413	488.929	-0.639051	0.0877871	1.29003e-13	2.1542e-12	Npc1	18145
ENSMUSG00000024414	47.6291	0.707411	0.253164	0.00143291	0.00506172	Mrpl27	94064	0.440108	7.15842e-05
ENSMUSG00000024420	69.63	-1.33968	0.185679	6.92491e-14	1.18977e-12	Zfp521	225207	-1.35702	1.97781e-10
ENSMUSG00000024422	234.644	0.370614	0.0809538	3.22548e-06	2.02241e-05	Dhx16	69192	0.397584	0.000121929
ENSMUSG00000024426	162.555	0.62371	0.117411	4.11458e-08	3.53632e-07	Atat1	73242	1.06654	4.64424e-15
ENSMUSG00000024427	249.839	0.534814	0.258084	0.0152894	0.040078	Spry4	24066
ENSMUSG00000024431	835.302	0.199582	0.064839	0.00185209	0.00634825	Nr3c1	14815
ENSMUSG00000024436	92.4073	0.590326	0.15198	4.17547e-05	0.000209666	Mrps18b	66973	0.674962	2.52328e-10
ENSMUSG00000024440	234.333	-0.360716	0.116827	0.00140879	0.00498677	Pcdh12	53601	-0.867524	5.85064e-09
ENSMUSG00000024442	305.188	0.402483	0.0998654	3.57943e-05	0.000182145	Dele1	66839	0.442738	3.83883e-05
ENSMUSG00000024451	839.999	-0.429731	0.0727823	2.09878e-09	2.15317e-08	Arap3	106952	-0.628648	7.57656e-10
ENSMUSG00000024456	528.648	0.339952	0.0931603	0.000190267	0.000830224	Diaph1	13367	0.526432	2.06358e-11
ENSMUSG00000024462	152.997	-0.690795	0.116117	9.0386e-10	9.65001e-09	Gabbr1	54393	-0.916525	6.48835e-15
ENSMUSG00000024477	216.084	0.237258	0.0998013	0.0153506	0.040209	Pggt1b	225467	0.26823	0.00507819
ENSMUSG00000024480	313.638	0.308606	0.0898784	0.00044954	0.0018021	Ap3s1	11777	0.548203	2.43145e-07
ENSMUSG00000024483	479.425	-0.156576	0.0651156	0.0150786	0.0396068	Ankhd1	108857	0.413766	2.58995e-05
ENSMUSG00000024501	80.1837	-1.23666	0.228347	7.48589e-09	7.13457e-08	Dpysl3	22240	-1.21347	5.44162e-10
ENSMUSG00000024507	1622.5	1.15811	0.0652562	2.99614e-71	9.72437e-69	Hsd17b4	15488	1.15755	6.61329e-24
ENSMUSG00000024513	179.662	-0.612011	0.0927492	1.69953e-11	2.24562e-10	Mbd2	17191	-0.318345	2.36949e-05
ENSMUSG00000024525	487.151	2.69096	0.0978655	9.75468e-168	2.48758e-164	Impa2	114663	2.97643	3.62912e-95
ENSMUSG00000024526	3731.76	0.440762	0.110486	3.91996e-05	0.000198062	Cidea	12683	0.330089	0.00526601
ENSMUSG00000024527	1424.05	0.475973	0.0583687	1.90964e-16	4.39292e-15	Afg3l2	69597	0.75467	6.28226e-13
ENSMUSG00000024529	333.608	0.753041	0.165845	1.50027e-06	1.00042e-05	Lox	16948
ENSMUSG00000024533	353.257	0.779594	0.123275	6.89167e-11	8.48464e-10	Spire1	68166	1.78517	8.78728e-29
ENSMUSG00000024534	54.7825	-0.798552	0.206583	2.74004e-05	0.000143186	Sncaip	67847	-0.86662	6.58097e-07
ENSMUSG00000024538	55.7637	-0.820292	0.222506	5.43378e-05	0.000265313	Ppic	19038	-1.37619	4.61242e-23
ENSMUSG00000024539	92.2713	0.341803	0.11946	0.00300741	0.00976985	Ptpn2	19255	0.369886	0.00990604
ENSMUSG00000024542	172.172	-0.692496	0.109053	7.40761e-11	9.08819e-10	Cep192	70799	-0.535082	0.000569301
ENSMUSG00000024560	252.655	0.354672	0.0949984	0.000135607	0.000611295	Cxxc1	74322
ENSMUSG00000024561	332.919	0.269369	0.0893199	0.00208629	0.00703614	Mbd1	17190
ENSMUSG00000024570	104.312	0.740308	0.127892	2.12804e-09	2.18069e-08	Rbfa	68731	0.418549	0.000159715
ENSMUSG00000024571	290.305	0.329871	0.0873645	0.000117863	0.000538099	Txnl4a	27366	0.225477	0.0218341
ENSMUSG00000024576	973.465	0.27113	0.0776714	0.000395958	0.00161375	Csnk1a1	93687	0.341838	6.47898e-06
ENSMUSG00000024579	10.9289	-1.07991	0.396727	0.000840006	0.00315285	Pcyox1l	240334
ENSMUSG00000024580	126.879	0.43385	0.113462	7.67604e-05	0.000363076	Grpel2	17714	0.425495	0.00253339
ENSMUSG00000024583	136.848	0.433427	0.125947	0.000339351	0.00140519	Txnl1	53382	0.588972	5.43204e-16
ENSMUSG00000024587	372.162	0.431882	0.110221	5.30612e-05	0.000260004	Nars1	70223	0.403484	7.15767e-07
ENSMUSG00000024588	724.017	0.35619	0.0669166	7.28567e-08	6.04351e-07	Fech	14151	0.713685	4.89817e-09
ENSMUSG00000024590	53.9336	-1.55254	0.21242	2.82379e-14	5.1175e-13	Lmnb1	16906	-1.01149	5.5954e-05
ENSMUSG00000024592	99.3468	0.366373	0.123419	0.00202459	0.00686177	C330018D20Rik	77422	0.86432	2.37778e-12
ENSMUSG00000024594	212.916	-0.665476	0.0900759	5.5128e-14	9.59151e-13	Prrc1	73137	-0.408377	2.55622e-06
ENSMUSG00000024597	523.664	1.07753	0.124952	1.08614e-18	2.97372e-17	Slc12a2	20496	1.1541	6.24782e-14
ENSMUSG00000024601	394.688	-0.478093	0.0719343	1.63815e-11	2.17094e-10	Isoc1	66307	-0.315521	0.00316717
ENSMUSG00000024610	1081.01	-1.68715	0.19053	8.05195e-20	2.3916e-18	Cd74	16149	-2.29486	8.94682e-19
ENSMUSG00000024613	179.72	-0.437657	0.144768	0.0014225	0.00503332	Tcof1	21453
ENSMUSG00000024620	745.734	-0.625441	0.0819533	9.17947e-15	1.76007e-13	Pdgfrb	18596	-0.663118	1.02117e-09
ENSMUSG00000024621	328.636	-1.11649	0.162117	8.86309e-13	1.34766e-11	Csf1r	12978	-1.80625	3.13323e-05
ENSMUSG00000024654	58.8639	0.646905	0.183617	0.000147738	0.000660474	Asrgl1	66514
ENSMUSG00000024661	2321.41	0.552652	0.109049	1.84127e-07	1.42969e-06	Fth1	14319	0.675006	1.89324e-13
ENSMUSG00000024663	84.7851	-0.973898	0.198672	1.75074e-07	1.36176e-06	Rab3il1	74760	-1.12173	0.00128816
ENSMUSG00000024664	394.522	-1.08933	0.299135	3.76981e-05	0.000191124	Fads3	60527	-0.357397	0.0367538
ENSMUSG00000024668	262.876	0.451054	0.0906104	3.70757e-07	2.73374e-06	Sdhaf2	66072	0.635767	7.19509e-14
ENSMUSG00000024672	24.5729	-1.04891	0.405773	0.00126674	0.00453795	Ms4a7	109225	-2.03875	0.00116614
ENSMUSG00000024675	3.15979	-2.65473	1.17081	0.00075193	0.00285044	Ms4a4c	64380
ENSMUSG00000024677	14.231	-1.46144	0.445667	9.81824e-05	0.000455471	Ms4a6b	69774	-0.954838	0.0473603
ENSMUSG00000024683	78.5972	1.15256	0.190819	2.0476e-10	2.389e-09	Mrpl16	94063	0.65033	5.70232e-10
ENSMUSG00000024687	528.145	0.356087	0.0734013	8.694e-07	6.02471e-06	Osbp	76303	0.469033	1.60771e-08
ENSMUSG00000024691	39.6475	-0.975532	0.249821	1.64365e-05	8.98919e-05	Fam111a	107373	-0.906071	3.06336e-05
ENSMUSG00000024695	779.079	1.20385	0.0633981	2.72298e-81	1.10472e-78	Zfp91	109910	1.33265	2.15526e-33
ENSMUSG00000024696	18.5509	-0.801632	0.333878	0.00342936	0.0109709	Lpxn	107321
ENSMUSG00000024712	427.545	0.243556	0.074287	0.000885323	0.00330626	Rfk	54391
ENSMUSG00000024713	119.878	-1.29435	0.224256	9.3689e-10	9.96688e-09	Pcsk5	18552	-1.08221	2.49008e-08
ENSMUSG00000024725	268.689	0.316024	0.0884614	0.00026558	0.0011229	Ostf1	20409	0.411434	8.47198e-06
ENSMUSG00000024732	49.5803	0.606825	0.209267	0.00135331	0.00481061	Ccdc86	108673
ENSMUSG00000024735	468.809	0.549758	0.0916119	9.00997e-10	9.62519e-09	Prpf19	28000	0.563833	2.78973e-07
ENSMUSG00000024737	30.6657	-0.750425	0.301828	0.00306726	0.00993534	Slc15a3	65221
ENSMUSG00000024747	330.179	0.514732	0.148224	0.000244776	0.00104284	Aldh1a7	26358	1.68738	8.18215e-14
ENSMUSG00000024750	413.433	-0.247016	0.0928859	0.00643867	0.0190482	Zfand5	22682
ENSMUSG00000024759	1150.55	0.201281	0.0776539	0.00857835	0.024423	Atl3	109168	0.420903	4.92817e-06
ENSMUSG00000024766	64.7907	0.590398	0.167623	0.000170813	0.000753441	Lipo3	381236	0.464278	0.000431794
ENSMUSG00000024767	162.167	0.242774	0.107182	0.0198073	0.0498914	Otub1	107260	0.344601	0.00238079
ENSMUSG00000024769	176.305	0.582565	0.107498	2.58961e-08	2.29757e-07	Cdc42bpg	240505	0.806629	1.55347e-12
ENSMUSG00000024772	767.297	0.285936	0.082975	0.000461762	0.00184653	Ehd1	13660	0.548257	3.71646e-05
ENSMUSG00000024773	712.555	0.510749	0.0788269	4.80336e-11	6.02987e-10	Atg2a	329015	0.612195	6.24745e-07
ENSMUSG00000024777	362.945	0.92567	0.113016	5.05018e-17	1.21333e-15	Ppp2r5b	225849	0.985565	4.46122e-12
ENSMUSG00000024778	100.797	-0.452182	0.204563	0.0140145	0.0372195	Fas	14102
ENSMUSG00000024781	717.553	1.5502	0.0962397	2.13487e-59	4.9493e-57	Lipa	16889	1.23717	7.64439e-11
ENSMUSG00000024782	1704.59	0.218262	0.0646931	0.000673602	0.00258313	Ak3	56248
ENSMUSG00000024785	80.993	0.621229	0.175947	0.000151601	0.000676221	Rcl1	59028	1.14914	7.46972e-16
ENSMUSG00000024799	61.1247	0.638664	0.168132	5.10704e-05	0.000251284	Tm7sf2	73166	1.16548	1.45994e-13
ENSMUSG00000024817	209.803	-0.290165	0.0961366	0.00204492	0.00691755	Uhrf2	109113
ENSMUSG00000024824	46.4872	-0.698636	0.194491	9.93354e-05	0.000460222	Rad9a	19367	-0.367634	0.0266486
ENSMUSG00000024826	273.196	-0.313381	0.091505	0.00046812	0.00186903	Dpf2	19708	-0.229431	0.0237776
ENSMUSG00000024831	63.9041	-0.515698	0.164147	0.000791266	0.00298624	Ighmbp2	20589
ENSMUSG00000024833	123.169	-1.0996	0.153391	1.16625e-13	1.96219e-12	Pola2	18969	-1.58938	6.0489e-23
ENSMUSG00000024835	662.911	0.514727	0.067279	1.03231e-14	1.95831e-13	Coro1b	23789	0.454816	6.51158e-07
ENSMUSG00000024841	121.648	0.354958	0.138818	0.00716854	0.0209162	Eif1ad	69860	0.37243	0.00357211
ENSMUSG00000024844	122.065	0.362928	0.12788	0.00305854	0.00991788	Banf1	23825
ENSMUSG00000024847	248.578	0.486575	0.0832754	2.86612e-09	2.88405e-08	Aip	11632	0.496199	2.24516e-09
ENSMUSG00000024851	590.059	-0.64067	0.0912439	8.12529e-13	1.24288e-11	Pitpnm1	18739	-0.676608	2.38642e-09
ENSMUSG00000024855	222.963	-0.83265	0.107041	1.81965e-15	3.78143e-14	Pacs1	107975	-0.584486	1.85861e-06
ENSMUSG00000024856	149.129	0.551657	0.114646	6.87338e-07	4.84202e-06	Cdk2ap2	52004	0.595208	2.29591e-09
ENSMUSG00000024862	267.012	0.34831	0.0890433	6.54487e-05	0.000314404	Klc2	16594	0.611152	3.79844e-07
ENSMUSG00000024870	925.398	0.668264	0.0544903	5.2014e-35	4.22218e-33	Rab1b	76308	0.726691	5.83391e-21
ENSMUSG00000024873	15.5917	-0.799455	0.316492	0.00246906	0.00817419	Cnih2	12794
ENSMUSG00000024885	30.0639	-1.09175	0.235794	5.76416e-07	4.11584e-06	Aldh3b1	67689	-0.913323	0.037045
ENSMUSG00000024887	158.726	-0.343796	0.11984	0.00289774	0.00943589	Asah2	54447
ENSMUSG00000024889	103.727	0.469335	0.146316	0.000717185	0.00272974	Rce1	19671	0.666873	3.20769e-08
ENSMUSG00000024892	5808.7	0.412726	0.0709147	4.40817e-09	4.33317e-08	Pcx	18563	0.879035	1.25384e-11
ENSMUSG00000024896	67.2572	0.539809	0.138529	4.47313e-05	0.000223419	Minpp1	17330	0.480826	0.000250451
ENSMUSG00000024899	156.951	-0.798832	0.135225	9.05689e-10	9.65798e-09	Papss2	23972	-0.601416	4.35048e-05
ENSMUSG00000024901	59.6315	-1.32857	0.185012	8.92389e-14	1.5157e-12	Peli3	240518	-0.50588	0.0242271
ENSMUSG00000024902	40.6371	0.568204	0.217923	0.0035935	0.0114264	Mrpl11	66419	0.286881	0.000189655
ENSMUSG00000024906	134.64	0.288691	0.117734	0.0110045	0.0302543	Mus81	71711	0.270266	0.0162002
ENSMUSG00000024909	62.9876	-0.44358	0.161236	0.0033559	0.0107648	Efemp2	58859
ENSMUSG00000024913	1085.51	0.602573	0.0789435	1.03218e-14	1.95831e-13	Lrp5	16973	0.530304	4.61679e-07
ENSMUSG00000024921	411.879	-0.752246	0.105375	2.68122e-13	4.3393e-12	Smarca2	67155	-0.457333	5.81138e-05
ENSMUSG00000024925	17.8127	-0.635014	0.295058	0.00959754	0.0269338	Rnaseh2c	68209	-0.800066	7.81404e-12
ENSMUSG00000024935	36.5689	0.822831	0.312812	0.00171398	0.00593298	Slc1a1	20510
ENSMUSG00000024937	984.6	0.582189	0.0979404	1.37416e-09	1.432e-08	Ehbp1l1	114601	0.97335	1.14578e-19
ENSMUSG00000024940	2586.72	0.195465	0.079662	0.0127784	0.0343896	Ltbp3	16998	0.595519	7.23539e-09
ENSMUSG00000024941	581.11	0.903344	0.0743796	1.41262e-34	1.11578e-32	Scyl1	78891	1.06201	9.89959e-48
ENSMUSG00000024943	109.4	-0.707046	0.112783	1.17732e-10	1.41428e-09	Smc5	226026	-0.476079	8.36641e-07
ENSMUSG00000024944	160.536	0.512039	0.126298	2.54975e-05	0.000133987	Arl2	56327	0.41371	5.92725e-07
ENSMUSG00000024947	190.234	0.348228	0.116182	0.00192291	0.00655699	Men1	17283	0.334828	0.00341506
ENSMUSG00000024949	677.553	-0.363297	0.0745029	7.50019e-07	5.24837e-06	Sf1	22668
ENSMUSG00000024953	508.736	0.270394	0.111281	0.0122751	0.0332003	Prdx5	54683	-0.234878	0.0186379
ENSMUSG00000024955	1744.06	0.667137	0.0924782	2.66916e-13	4.32763e-12	Esrra	26379	0.90628	1.2581e-14
ENSMUSG00000024957	28.4183	-0.561801	0.281576	0.0169272	0.0436847	Kcnk4	16528
ENSMUSG00000024958	244.647	0.702371	0.0988112	3.55548e-13	5.66181e-12	Gpr137	107173	0.652314	5.59018e-13
ENSMUSG00000024960	505.61	-0.26131	0.0754395	0.000435878	0.00175087	Plcb3	18797
ENSMUSG00000024962	945.82	-0.538895	0.117343	2.05622e-06	1.34207e-05	Vegfb	22340	-0.492984	3.45365e-05
ENSMUSG00000024965	66.3417	-0.990509	0.211654	5.12966e-07	3.69083e-06	Fermt3	108101	-1.26206	0.00342974
ENSMUSG00000024966	309.946	0.549512	0.127096	6.82845e-06	4.03625e-05	Stip1	20867	0.791475	0.000237309
ENSMUSG00000024969	822.932	0.250182	0.0859391	0.00315717	0.0101914	Mark2	13728	0.355502	0.000713367
ENSMUSG00000024972	607.395	-0.458303	0.100147	2.66997e-06	1.70281e-05	Lgals12	56072	-0.219739	0.0332133
ENSMUSG00000024974	130.96	-0.557047	0.129424	7.35256e-06	4.32457e-05	Smc3	13006
ENSMUSG00000024978	4705.17	1.78808	0.0896363	1.03606e-89	5.77962e-87	Gpam	14732	2.08389	1.06415e-40
ENSMUSG00000024979	12.4945	1.94086	0.410416	2.42266e-07	1.84343e-06	Tectb	21684	3.23704	3.72083e-15
ENSMUSG00000024981	1716.88	3.49876	0.110908	4.35256e-220	1.94244e-216	Acsl5	433256	4.19202	4.63264e-270
ENSMUSG00000024982	196.651	0.788994	0.108072	7.61149e-14	1.29773e-12	Zdhhc6	66980
ENSMUSG00000024985	107.068	-0.607794	0.135281	2.70065e-06	1.71968e-05	Tcf7l2	21416	-0.646973	0.000789205
ENSMUSG00000024986	13.8974	-1.50443	0.470029	0.000119736	0.000545952	Hhex	15242	-1.26715	6.79602e-10
ENSMUSG00000024990	177.442	1.02009	0.196258	3.3003e-08	2.87664e-07	Rbp4	19662	2.20764	4.12648e-30
ENSMUSG00000024993	100.89	0.451397	0.128135	0.000239804	0.00102386	Dennd10	67894	0.692282	3.73556e-13
ENSMUSG00000024997	1144.2	1.15267	0.0901261	2.70269e-38	2.53925e-36	Prdx3	11757	1.01197	2.96541e-16
ENSMUSG00000024998	207.52	-0.574011	0.120098	7.5192e-07	5.25961e-06	Plce1	74055
ENSMUSG00000025001	13.3178	-0.75109	0.343851	0.00650006	0.0192107	Hells	15201
ENSMUSG00000025006	2303.96	0.222848	0.0873324	0.00942288	0.0265187	Sorbs1	20411	1.05549	3.09773e-11
ENSMUSG00000025007	45.4745	-1.11126	0.259278	2.63445e-06	1.68196e-05	Aldh18a1	56454	-0.75735	0.000470385
ENSMUSG00000025016	645.71	0.46348	0.056082	7.81569e-17	1.84548e-15	Tm9sf3	107358	0.368542	2.20136e-08
ENSMUSG00000025017	65.3304	-1.82891	0.271041	1.1621e-12	1.74471e-11	Pik3ap1	83490
ENSMUSG00000025025	164.166	0.27466	0.110772	0.0105386	0.0291666	Mxi1	17859	0.787521	2.25622e-11
ENSMUSG00000025026	476.826	-0.391327	0.0943044	2.1837e-05	0.000116362	Add3	27360
ENSMUSG00000025027	310.278	0.499899	0.0857794	2.89129e-09	2.90774e-08	Xpnpep1	170750	0.713502	2.40192e-11
ENSMUSG00000025035	23.836	-0.635318	0.289256	0.00863251	0.0245498	Arl3	56350	-0.372065	0.000867644
ENSMUSG00000025040	74.4551	0.44031	0.153855	0.00238765	0.00793705	Fundc1	72018	0.52581	4.19099e-08
ENSMUSG00000025044	22.1546	-0.797135	0.481575	0.0162657	0.0422525	Msr1	20288
ENSMUSG00000025059	1144.04	2.4332	0.189975	9.20565e-39	8.97979e-37	Gk	14933	2.90526	3.59654e-28
ENSMUSG00000025060	356.04	-0.225194	0.0845564	0.00669158	0.0197017	Slk	20874
ENSMUSG00000025064	7.32488	-0.926186	0.635399	0.0154893	0.0405246	Col17a1	12821
ENSMUSG00000025068	275.593	0.558783	0.109596	1.51386e-07	1.19311e-06	Gsto1	14873	0.22718	0.0131763
ENSMUSG00000025076	52.398	-1.58582	0.191016	1.10093e-17	2.77974e-16	Casp7	12369	-1.57181	1.07427e-17
ENSMUSG00000025077	72.7935	-0.467037	0.182254	0.00533773	0.0161662	Dclre1a	55947
ENSMUSG00000025083	48.364	-0.60757	0.201758	0.000965532	0.00357217	Afap1l2	226250	-0.75035	0.000458031
ENSMUSG00000025085	1685.43	0.329177	0.0552283	2.0108e-09	2.06529e-08	Ablim1	226251	0.562612	1.19503e-06
ENSMUSG00000025092	340.336	-1.86965	0.134917	1.03317e-44	1.30803e-42	Hspa12a	73442	-2.53502	1.89877e-93
ENSMUSG00000025103	731.866	0.707643	0.0764969	7.50037e-21	2.4477e-19	Btbd1	83962	0.927111	1.74253e-22
ENSMUSG00000025104	60.4175	-0.364353	0.167777	0.0196035	0.0495038	Hdgfl3	29877	-0.495442	0.000238928
ENSMUSG00000025130	409.363	-0.291269	0.0959746	0.00189026	0.00645925	P4hb	18453	-0.317163	0.0328729
ENSMUSG00000025137	779.049	1.3335	0.0957827	5.49483e-45	7.15973e-43	Pcyt2	68671	2.2322	9.02463e-70
ENSMUSG00000025139	411.469	0.48755	0.087002	1.19788e-08	1.11546e-07	Tollip	54473	0.565254	4.50344e-08
[truncated: 5,090 more rows]

## Sheet: Supp. Table 3
ENSEMBL	Base mean	log2 FC	lfcSE	p-value	FDR	Symbol	ENTREZID
ENSMUSG00000038754	780.758	8.66017	0.505413	1.0676e-66	4.56825e-64	Elovl3	12686
ENSMUSG00000102997	7.83176	6.79745	1.33777	4.0928e-13	1.01086e-11	Gm17244	100038759
ENSMUSG00000084184	11.7718	6.78068	1.26706	1.68268e-15	5.41367e-14	Gm13474	624652
ENSMUSG00000018893	216.318	6.74845	0.712871	1.27994e-22	7.27825e-21	Mb	17189
ENSMUSG00000024008	47.048	6.6974	0.710064	4.69471e-22	2.51895e-20	Cpne5	240058
ENSMUSG00000010080	29.2147	6.64191	0.580272	1.21357e-30	1.12889e-28	Epn3	71889
ENSMUSG00000076438	5.59581	6.58286	1.32714	6.71625e-13	1.62826e-11	Oxct2b	353371
ENSMUSG00000002384	128.005	6.24958	0.3016	4.64048e-96	4.67215e-93	Bmp8b	12164
ENSMUSG00000006218	75.4639	6.20314	0.36882	7.07801e-64	2.47239e-61	Fam131c	277743
ENSMUSG00000072618	2.75933	-5.99248	2.63166	2.10497e-05	0.000160914	Gm10384	100038735
ENSMUSG00000021620	17.1352	5.88872	0.755555	2.58688e-15	8.16918e-14	Acot12	74156
ENSMUSG00000060371	7.29164	5.86084	0.920578	9.10878e-12	1.93192e-10	Caln1	140904
ENSMUSG00000040740	506.275	5.68224	0.300676	8.2367e-81	5.42229e-78	Slc25a34	384071
ENSMUSG00000020331	469.276	5.44219	0.233116	6.79424e-122	1.05718e-118	Hcn2	15166
ENSMUSG00000001901	24.5635	5.33766	0.721551	9.32835e-15	2.76235e-13	Kcnh6	192775
ENSMUSG00000024979	12.4945	5.33611	0.678622	2.87281e-15	9.02221e-14	Tectb	21684
ENSMUSG00000016349	77.9748	5.32756	1.31284	1.46487e-06	1.43297e-05	Eef1a2	13628
ENSMUSG00000026413	1.1595	-5.31233	2.84833	0.000959733	0.00485999	Pkp1	18772
ENSMUSG00000023232	9.73211	5.30518	1.06065	3.03721e-08	3.95623e-07	Serinc2	230779
ENSMUSG00000046598	25.396	5.20717	0.879134	1.58627e-10	2.86702e-09	Bdh1	71911
ENSMUSG00000079069	3.29651	-5.08768	2.49688	0.000118417	0.000769273	8430423G03Rik	71473
ENSMUSG00000043085	27.5874	5.04575	0.46101	1.88117e-28	1.52598e-26	Tmem82	213989
ENSMUSG00000046480	85.5082	4.9875	0.877055	5.12937e-10	8.67532e-09	Scn4b	399548
ENSMUSG00000028655	33.3571	4.981	0.694548	4.50742e-14	1.24637e-12	Mfsd2a	76574
ENSMUSG00000053194	9.29542	-4.94546	1.34528	1.01543e-07	1.20444e-06	Cib4	73259
ENSMUSG00000018865	4.2188	4.91339	1.01579	8.6562e-08	1.03899e-06	Sult4a1	29859
ENSMUSG00000089541	1.83472	4.87028	2.6452	0.00118777	0.00582518	Gm25834	115488983
ENSMUSG00000038415	1.9968	4.86206	2.43766	0.000364431	0.00208476	Foxq1	15220
ENSMUSG00000035105	158.862	4.83822	0.245163	2.4387e-87	2.08704e-84	Egln3	112407
ENSMUSG00000045246	54.3124	4.82509	0.412725	1.14698e-32	1.17555e-30	Kcng4	66733
ENSMUSG00000020081	8.28893	4.8179	0.92373	1.87544e-08	2.53814e-07	Tacr2	21337
ENSMUSG00000116339	1.2832	4.80303	3.34739	0.00576485	0.0224399	Gm35933	102639678
ENSMUSG00000017868	33.421	4.73448	0.666487	5.59015e-14	1.52845e-12	Sgk2	27219
ENSMUSG00000025172	11.2333	4.64394	2.47804	0.000827477	0.00428778	Ankrd2	56642
ENSMUSG00000028751	11.8359	4.62298	0.540322	2.67127e-18	1.10172e-16	Pla2g2e	26970
ENSMUSG00000052485	6.67088	4.56327	0.955615	1.14893e-07	1.34877e-06	Tmem171	380863
ENSMUSG00000032262	8.08869	4.49809	0.763258	8.76368e-10	1.44091e-08	Elovl4	83603
ENSMUSG00000066273	1.10927	-4.48424	2.64719	0.00161112	0.00762608	Or51a39	18332
ENSMUSG00000072763	3.57752	-4.47719	1.32214	6.2307e-07	6.51862e-06	Zfp1007	77200
ENSMUSG00000089789	1.28853	-4.41123	2.65301	0.00184366	0.00852867	Rdh1	107605
ENSMUSG00000053550	11.3011	-4.31605	0.803386	2.05001e-08	2.75199e-07	Shisa7	232813
ENSMUSG00000039323	3.58417	4.21349	1.51688	4.82241e-05	0.000342918	Igfbp2	16008
ENSMUSG00000093732	3.95553	4.18767	1.05175	3.40697e-06	3.07399e-05	Gm20609	102637684
ENSMUSG00000054200	191.566	4.11081	0.215333	1.96986e-82	1.46592e-79	Ffar4	107221
ENSMUSG00000021478	3.51974	4.06368	0.941772	1.95518e-06	1.86434e-05	Drd1	13488
ENSMUSG00000111290	21.9835	3.97266	0.395053	1.0043e-24	6.51123e-23	Gm5122	330956
ENSMUSG00000003271	2.06043	3.96507	1.57147	0.000153656	0.000975871	Sult2b1	54200
ENSMUSG00000044976	3.75927	3.93719	0.987475	6.06949e-06	5.18908e-05	Wdr72	546144
ENSMUSG00000072949	40.4881	3.91423	0.364628	5.63749e-28	4.4262e-26	Acot1	26897
ENSMUSG00000022853	607.177	3.9115	0.207192	1.02757e-80	6.51405e-78	Ehhadh	74147
ENSMUSG00000099411	38.3969	-3.905	0.363075	3.64854e-28	2.91815e-26	2310015D24Rik	70100
ENSMUSG00000037086	15.5407	-3.89474	0.479736	3.37525e-17	1.26137e-15	Prr32	68800
ENSMUSG00000032373	15.7916	-3.8578	0.511885	3.25346e-15	1.01432e-13	Car12	76459
ENSMUSG00000026304	2.47992	-3.84363	1.47658	8.43768e-05	0.000565463	Rab17	19329
ENSMUSG00000022304	5.92554	3.83514	0.909413	1.82603e-06	1.75094e-05	Dpys	64705
ENSMUSG00000071719	20.7519	3.83365	0.419067	5.90826e-21	2.9397e-19	Nalf2	620592
ENSMUSG00000062542	4.40641	3.79557	0.839975	5.55711e-07	5.87133e-06	Syt9	60510
ENSMUSG00000045094	80.8052	3.77096	0.256636	3.16011e-50	6.93441e-48	Arhgef37	328967
ENSMUSG00000028838	15.6406	3.75337	0.606527	3.7792e-11	7.40318e-10	Extl1	56219
ENSMUSG00000034919	8.82977	3.74113	0.602283	5.35908e-11	1.03063e-09	Ttc22	230576
ENSMUSG00000087024	1.57911	3.73761	1.61635	0.00030577	0.00179232	B230119M05Rik	77983
ENSMUSG00000108660	1.74602	-3.71044	2.54173	0.00348298	0.0146258	Gm21284	100861870
ENSMUSG00000031448	77.576	3.68033	0.388449	4.84215e-22	2.58994e-20	Adprhl1	234072
ENSMUSG00000046607	3.35408	-3.6761	1.39274	5.50073e-05	0.000383974	Hrk	12123
ENSMUSG00000001334	55.1809	3.62634	0.519567	1.57451e-13	4.06475e-12	Fndc5	384061
ENSMUSG00000040998	53.2862	3.58993	0.266042	2.06237e-42	3.39419e-40	Npnt	114249
ENSMUSG00000055041	3.04714	-3.58578	1.51208	0.000227104	0.00138233	Commd5	66398
ENSMUSG00000025229	17.3387	3.57827	0.495663	6.53015e-14	1.76851e-12	Pitx3	18742
ENSMUSG00000039518	137.417	-3.56398	0.308838	4.19911e-32	4.08363e-30	Cdsn	386463
ENSMUSG00000036223	1.32561	3.55178	1.87517	0.00121375	0.00593727	Ska1	66468
ENSMUSG00000097651	2.32437	3.52422	1.09947	6.981e-05	0.000473966	4930461G14Rik	74879
ENSMUSG00000046961	7.82888	-3.49497	0.59153	2.4327e-10	4.28375e-09	Gpr156	239845
ENSMUSG00000035504	253.392	3.4474	0.153049	1.5777e-113	1.92885e-110	Reep6	70335
ENSMUSG00000048038	3.71678	3.43158	1.10237	0.000103308	0.000679041	Ccdc187	329366
ENSMUSG00000109367	8.15443	-3.41203	0.779051	2.72616e-06	2.50596e-05	Gm18782	100417720
ENSMUSG00000041698	10.9568	3.40382	0.637514	9.16322e-09	1.30807e-07	Slco1a1	28248
ENSMUSG00000031936	77.4651	3.39519	0.665691	1.66135e-08	2.26579e-07	Hephl1	244698
ENSMUSG00000022041	28.2444	3.38036	0.367847	2.6393e-21	1.32865e-19	Chrna2	110902
ENSMUSG00000081636	1.64215	-3.37631	1.64366	0.000680352	0.00362657	Gm15901	100416070
ENSMUSG00000049649	2.38435	3.35091	1.35164	0.000320751	0.00186566	Gpr3	14748
ENSMUSG00000022494	4.77307	-3.34879	0.846952	8.44858e-06	7.04707e-05	Shisa9	72555
ENSMUSG00000038963	145.821	3.34823	0.1969	7.76797e-66	3.09202e-63	Slco4a1	108115
ENSMUSG00000034687	27.3931	-3.34334	0.439088	1.55658e-15	5.02687e-14	Fras1	231470
ENSMUSG00000042662	24.1306	3.31473	0.781081	9.57586e-07	9.72126e-06	Dusp15	252864
ENSMUSG00000028527	61.1742	3.29939	0.237488	4.73765e-45	8.53574e-43	Ak4	11639
ENSMUSG00000037686	2074.8	3.29879	0.142503	7.1785e-120	9.45133e-117	Aspg	104816
ENSMUSG00000061126	2.05065	3.29812	1.16731	0.000218356	0.00133288	Cyp4f39	320997
ENSMUSG00000046814	4.32076	3.28427	0.860908	1.83758e-05	0.000142704	Gchfr	320415
ENSMUSG00000090129	3.57279	3.27338	0.789306	2.40043e-06	2.23171e-05	Or10ad1	634104
ENSMUSG00000025059	1144.04	3.25908	0.193029	3.42817e-65	1.30392e-62	Gk	14933
ENSMUSG00000030827	6.62836	3.23471	0.607942	7.17907e-09	1.03781e-07	Fgf21	56636
ENSMUSG00000037624	8.57266	3.23113	0.525236	8.41441e-11	1.57228e-09	Kcnk2	16526
ENSMUSG00000097003	1.741	-3.20227	1.52614	0.000556375	0.00303761	D930007P13Rik	432989
ENSMUSG00000028919	139.95	3.19915	0.203232	6.84511e-57	1.92067e-54	Arhgef19	213649
ENSMUSG00000030302	3.61058	-3.1875	1.21945	0.000198629	0.00122645	Atp2b2	11941
ENSMUSG00000020591	17.0459	3.17231	0.480404	5.05547e-12	1.10369e-10	Ntsr2	18217
ENSMUSG00000056091	288.142	3.15719	0.170078	3.83708e-78	2.34555e-75	St3gal5	20454
ENSMUSG00000019853	26.0039	3.13465	0.342367	6.24348e-21	3.09749e-19	Hebp2	56016
ENSMUSG00000054594	6.1292	3.12359	0.666591	2.95647e-07	3.26046e-06	Oscar	232790
ENSMUSG00000043789	1.99268	3.10593	1.81339	0.00169592	0.00797236	Vwce	71768
ENSMUSG00000101969	3.76284	-3.1038	0.88514	5.04152e-05	0.000355252	Gm20125	100504235
ENSMUSG00000039546	3.3325	3.10215	0.779282	7.03116e-06	5.94591e-05	Ajap1	230959
ENSMUSG00000024245	4.41771	-3.09305	0.938869	9.51247e-05	0.000629126	Tmem178	68027
ENSMUSG00000000253	1873.75	3.063	0.244355	2.32356e-37	3.11831e-35	Gmpr	66355
ENSMUSG00000039395	48.3443	3.05911	0.290128	3.12033e-27	2.39496e-25	Mreg	381269
ENSMUSG00000108709	12.9053	3.03345	0.441195	4.60272e-13	1.12866e-11	4933431G14Rik	71265
ENSMUSG00000021226	649.374	2.9763	0.150831	5.53474e-88	4.98593e-85	Acot2	171210
ENSMUSG00000000731	2.808	2.97265	1.49553	0.000750653	0.00394358	Aire	11634
ENSMUSG00000032017	1.40587	2.95736	1.60902	0.00157749	0.00748553	Grik4	110637
ENSMUSG00000059201	1004.58	-2.95177	0.408939	2.46048e-14	7.00725e-13	Lep	16846
ENSMUSG00000006575	44.4437	2.94037	0.252416	1.80924e-32	1.83236e-30	Rundc3a	51799
ENSMUSG00000044349	118.203	-2.94036	0.212118	7.59232e-45	1.33969e-42	Snhg11	319317
ENSMUSG00000029875	1.98928	2.93152	1.14013	0.000599548	0.00324025	Ccdc184	239650
ENSMUSG00000032680	9.29854	2.92767	0.614335	1.23678e-07	1.44496e-06	6820408C15Rik	228778
ENSMUSG00000045284	4.01958	2.91633	0.81405	2.24685e-05	0.000170391	Dcaf12l1	245404
ENSMUSG00000118229	126.228	2.90802	0.446128	3.70161e-12	8.17506e-11	Lncbate10	442846
ENSMUSG00000026567	117.291	2.90076	0.367416	1.58775e-16	5.63817e-15	Adcy10	271639
ENSMUSG00000024981	1716.88	2.88406	0.118256	1.35761e-132	2.32369e-129	Acsl5	433256
ENSMUSG00000027068	274.659	2.84351	0.26103	7.07798e-29	5.8525e-27	Dhrs9	241452
ENSMUSG00000052392	57.0942	2.8272	0.239906	4.21693e-33	4.42803e-31	Acot4	171282
ENSMUSG00000028965	9.26257	2.82109	0.518607	3.53669e-09	5.346e-08	Tnfrsf9	21942
ENSMUSG00000060240	29.3271	2.80349	0.363342	7.95914e-16	2.66592e-14	Cend1	57754
ENSMUSG00000024973	6.01257	-2.77103	0.709695	6.54453e-06	5.56741e-05	Plaat5	66727
ENSMUSG00000060639	4.62501	2.72776	0.786414	4.07112e-05	0.000292656	H4c9	319158
ENSMUSG00000048988	7.89048	2.71044	0.618938	6.36117e-07	6.65105e-06	Elfn1	243312
ENSMUSG00000049112	15.5728	-2.67668	0.638066	1.33752e-06	1.31872e-05	Oxtr	18430
ENSMUSG00000116597	2.44668	2.6757	1.34216	0.0010766	0.00535362	Gm536	224098
ENSMUSG00000047696	11.1994	2.67036	0.524337	2.9879e-08	3.90091e-07	Ccdc144b	241943
ENSMUSG00000027460	3.68329	-2.66574	1.00846	0.000386152	0.00218895	Angpt4	11602
ENSMUSG00000100291	160.788	2.66558	0.337523	1.65715e-16	5.82419e-15	2310069B03Rik	69652
ENSMUSG00000085682	5.10459	2.6604	0.748818	3.08871e-05	0.000226992	Gm14267	383773
ENSMUSG00000047511	21.7906	2.65676	0.393469	1.06406e-12	2.52599e-11	Or2v2	258334
ENSMUSG00000054931	10.0909	-2.64853	0.627307	2.184e-06	2.05618e-05	Zkscan4	544922
ENSMUSG00000039629	68.2154	-2.64707	0.323549	1.8506e-17	7.07028e-16	Strip2	320609
ENSMUSG00000088139	1.99554	2.64306	1.52034	0.00179446	0.00834	Gm27343	115489597
ENSMUSG00000065191	4.46356	-2.63712	0.888845	0.000229242	0.00139386	Gm23458	115490288
ENSMUSG00000023175	3904.05	2.60531	0.103306	1.87696e-141	5.35434e-138	Bsg	12215
ENSMUSG00000001444	7.16011	-2.59911	0.554854	2.55023e-07	2.83993e-06	Tbx21	57765
ENSMUSG00000021922	81.1635	2.59648	0.624646	1.52283e-06	1.48348e-05	Itih4	16427
ENSMUSG00000097960	6.48238	2.58831	0.638814	3.3351e-06	3.02143e-05	A330074K22Rik	434353
ENSMUSG00000083826	2.11035	-2.5738	1.18208	0.00142613	0.00684511	Gm13039	100384872
ENSMUSG00000112833	19.7815	2.57357	0.362402	1.13944e-13	2.99581e-12	Gm36595	102640560
ENSMUSG00000022037	144.256	-2.56564	0.3426	3.76633e-15	1.16783e-13	Clu	12759
ENSMUSG00000070369	7.77518	-2.56131	0.648905	3.97436e-06	3.54113e-05	Itgad	381924
ENSMUSG00000012123	10.3737	2.54988	1.12917	0.00103628	0.00518627	Crybg2	230806
ENSMUSG00000057072	2.43731	2.54405	1.33367	0.00138139	0.006649	Spata45	75558
ENSMUSG00000024525	487.151	2.54326	0.103551	2.57158e-134	4.89058e-131	Impa2	114663
ENSMUSG00000060961	2348.85	2.53304	0.244526	2.22137e-26	1.59084e-24	Slc4a4	54403
ENSMUSG00000019312	10.1598	2.52851	0.899912	0.000492452	0.00271618	Grb7	14786
ENSMUSG00000038526	68.4704	2.50981	0.283436	5.12858e-20	2.39838e-18	Car14	23831
ENSMUSG00000031026	19.3209	2.50755	0.315526	1.64337e-16	5.78764e-15	Trim66	330627
ENSMUSG00000004347	6.66668	2.501	0.556319	4.35862e-07	4.68607e-06	Pde1c	18575
ENSMUSG00000117713	17.1044	2.49164	0.370072	1.27527e-12	2.99417e-11	Gm46637	108168397
ENSMUSG00000016256	2095.52	2.48311	0.0954545	2.98495e-150	1.02181e-146	Ctsz	64138
ENSMUSG00000023945	8.20145	-2.47533	0.532918	1.76402e-07	2.01959e-06	Slc5a7	63993
ENSMUSG00000100005	8.29255	-2.47219	0.583866	1.81647e-06	1.74373e-05	B130024G19Rik	434198
ENSMUSG00000109392	5.65244	2.46819	0.711438	3.54631e-05	0.000257525	Sdr42e2	436008
ENSMUSG00000086541	1.59752	-2.45569	1.56117	0.0026665	0.0116606	Has2os	594843
ENSMUSG00000097587	21.5503	-2.43007	0.341278	7.14271e-14	1.92224e-12	4930578M01Rik	75951
ENSMUSG00000079654	17.6143	-2.419	0.446301	3.5388e-09	5.346e-08	Prrt4	101359
ENSMUSG00000025190	205.713	2.40893	0.159277	7.68027e-53	1.82577e-50	Got1	14718
ENSMUSG00000058022	131.516	2.40296	0.217377	1.39815e-29	1.19654e-27	Adtrp	109254
ENSMUSG00000040490	2.2791	-2.39453	1.43345	0.0022725	0.0101849	Lrfn2	70530
ENSMUSG00000003500	1850.97	-2.37678	0.144561	4.90614e-62	1.5844e-59	Impdh1	23917
ENSMUSG00000041220	5657.75	2.37606	0.236671	6.23302e-25	4.13505e-23	Elovl6	170439
ENSMUSG00000028444	223.028	2.37544	0.460174	1.30578e-08	1.81263e-07	Cntfr	12804
ENSMUSG00000106951	89.754	-2.36368	0.257347	2.6878e-21	1.3491e-19	5930430L01Rik	319982
ENSMUSG00000038009	23.2676	2.36103	0.403905	3.40156e-10	5.86316e-09	Dnajc22	72778
ENSMUSG00000111303	1.17363	2.35607	1.7211	0.00347943	0.0146179	4930502A04Rik	74951
ENSMUSG00000028602	3.04975	-2.34971	1.27113	0.00275249	0.0119694	Tnfrsf8	21941
ENSMUSG00000046210	2.94052	-2.34309	0.897963	0.000641508	0.00344418	Or4q3	257909
ENSMUSG00000028359	26.7583	2.3416	0.422439	2.67592e-09	4.14489e-08	Orm3	18407
ENSMUSG00000027375	20.3085	2.31972	0.50715	2.65237e-07	2.9441e-06	Mal	17153
ENSMUSG00000086596	7.84719	-2.31287	0.669204	3.29497e-05	0.000241114	Susd5	382111
ENSMUSG00000040136	22.8553	2.31034	0.404495	6.59349e-10	1.09994e-08	Abcc8	20927
ENSMUSG00000034853	5257.4	2.30681	0.133181	2.25593e-68	1.07257e-65	Acot11	329910
ENSMUSG00000044724	6.32005	-2.30668	0.813262	0.000348326	0.00200739	Gpr152	269053
ENSMUSG00000041842	100.895	2.30551	0.191024	1.14625e-34	1.32562e-32	Fhdc1	229474
ENSMUSG00000037254	7.30972	-2.29733	0.86042	0.000604163	0.00326004	Itih2	16425
ENSMUSG00000059824	160.43	-2.29458	0.458574	2.9777e-08	3.89056e-07	Dbp	13170
ENSMUSG00000031383	3.50188	-2.29294	0.892713	0.000488719	0.00269923	Dusp9	75590
ENSMUSG00000005299	2426.86	2.28589	0.0682318	3.59952e-247	6.16094e-243	Letm1	56384
ENSMUSG00000046314	47.011	-2.27433	0.265163	6.21658e-19	2.70058e-17	Stxbp6	217517
ENSMUSG00000071847	72.1548	-2.272	0.374902	7.68645e-11	1.44891e-09	Apcdd1	494504
ENSMUSG00000082361	37.7187	-2.26828	0.262475	3.63179e-19	1.61459e-17	Btc	12223
ENSMUSG00000059146	2671.2	-2.26769	0.144513	1.20853e-56	3.33633e-54	Ntrk3	18213
ENSMUSG00000019789	6.80121	-2.26741	0.668281	3.88936e-05	0.000280414	Hey2	15214
ENSMUSG00000037541	3.95845	-2.26728	1.00985	0.00162127	0.00766776	Shank2	210274
ENSMUSG00000031710	17900.4	2.24898	0.0893759	1.83883e-140	4.4962e-137	Ucp1	22227
ENSMUSG00000069270	5.59429	2.23909	0.676965	5.3586e-05	0.000374817	H2ac6	319164
ENSMUSG00000043719	22.7468	-2.23452	0.411793	3.88341e-09	5.82545e-08	Col6a6	245026
ENSMUSG00000044164	26.2365	-2.21972	0.35569	2.71189e-11	5.42886e-10	Rnf182	328234
ENSMUSG00000100084	7.25018	2.2186	0.815536	0.0004059	0.00228532	2310068J16Rik	70281
ENSMUSG00000021886	3.83264	-2.21385	0.95479	0.000877361	0.00450282	Gpr65	14744
ENSMUSG00000050272	3.76784	-2.21278	0.889177	0.000691913	0.00368131	Dscam	13508
ENSMUSG00000028278	40.477	2.20657	0.513918	9.37986e-07	9.53925e-06	Rragd	52187
ENSMUSG00000020916	9.89948	2.20478	0.478545	2.62601e-07	2.91862e-06	Krt36	16673
ENSMUSG00000008932	2.65957	-2.18605	1.10557	0.0025826	0.0113576	Slc1a7	242607
ENSMUSG00000001270	401.551	2.17979	0.282753	7.06247e-16	2.37022e-14	Ckb	12709
ENSMUSG00000089943	3.97857	-2.1791	0.955503	0.00112683	0.0055676	Ugt1a5	394433
ENSMUSG00000030825	2.9979	2.17434	0.836151	0.000538675	0.00294756	Hsd17b14	66065
ENSMUSG00000045441	128.721	-2.16766	0.173765	6.58523e-37	8.60404e-35	Gprin3	243385
ENSMUSG00000111548	17.3326	-2.16538	0.382483	1.00017e-09	1.63661e-08	Gm8162	666558
ENSMUSG00000100954	26.4031	-2.15884	0.351748	5.31359e-11	1.02303e-09	Gm10138	108167733
ENSMUSG00000030030	8.83777	-2.15629	0.579871	1.2267e-05	9.89922e-05	1700003E16Rik	71837
ENSMUSG00000040978	3.43542	2.14669	0.858131	0.000821439	0.00426053	Gm11992	626870
ENSMUSG00000003410	12.7554	2.14431	0.526749	2.53528e-06	2.34055e-05	Elavl3	15571
ENSMUSG00000010044	2.99342	-2.13743	1.12404	0.00272752	0.011885	Zmynd10	114602
ENSMUSG00000043857	4.31287	-2.13209	0.730217	0.000188525	0.00117173	Mgat5b	268510
ENSMUSG00000021456	83.3537	2.13154	0.187278	3.68007e-31	3.46088e-29	Fbp2	14120
ENSMUSG00000023150	1513.77	-2.1192	0.102405	5.92675e-96	5.63568e-93	Ivns1abp	117198
ENSMUSG00000020407	17.0148	2.11712	0.571092	1.03838e-05	8.50378e-05	Upp1	22271
ENSMUSG00000068794	38.4696	-2.10752	0.36671	5.5241e-10	9.297e-09	Col28a1	213945
ENSMUSG00000041359	1.734	2.10747	1.18938	0.00363063	0.0151234	Tcl1	21432
ENSMUSG00000020434	12.2535	2.10584	0.449729	1.93677e-07	2.20264e-06	4921536K21Rik	67430
ENSMUSG00000073433	32.0001	2.10434	0.332645	1.79411e-11	3.67321e-10	Arhgdig	14570
ENSMUSG00000000031	34.6937	2.10175	1.2655	0.00237395	0.0105814	H19	14955
ENSMUSG00000005667	29.4671	2.09235	0.395252	7.13924e-09	1.03293e-07	Mthfd2	17768
ENSMUSG00000072676	41.7735	2.08875	0.198208	4.80937e-27	3.64235e-25	Tmem254	66039
ENSMUSG00000025854	424.032	-2.08693	0.179611	2.32039e-32	2.32257e-30	Fam20c	80752
ENSMUSG00000049313	1363.53	2.08561	0.198764	6.08405e-27	4.54736e-25	Sorl1	20660
ENSMUSG00000023153	5.89524	2.07835	1.36994	0.00400273	0.0164412	Tmem52	69671
ENSMUSG00000037904	413.783	2.07531	0.186151	4.86053e-30	4.33296e-28	Ankrd9	74251
ENSMUSG00000090145	12.8321	-2.07215	0.416624	4.5307e-08	5.74001e-07	Ugt1a6b	394435
ENSMUSG00000038259	15.1235	-2.07148	0.482611	9.62729e-07	9.76768e-06	Gdf5	14563
ENSMUSG00000010066	3.47391	2.06976	0.837079	0.000694373	0.00369096	Cacna2d2	56808
ENSMUSG00000049404	4.9791	-2.06616	0.641166	8.88282e-05	0.000591589	Rarres1	109222
ENSMUSG00000020102	108.861	-2.05466	0.220651	7.49488e-22	3.94715e-20	Slc16a7	20503
ENSMUSG00000081721	1.77506	2.0481	1.8411	0.00518569	0.0205697	Gm13882	100043349
ENSMUSG00000027556	1.61431	-2.04537	2.07118	0.00582424	0.0226007	Car1	12346
ENSMUSG00000074623	11.5801	2.04437	0.514709	4.70572e-06	4.13041e-05	Gm826	329554
ENSMUSG00000044626	2.49234	2.03582	1.02197	0.0023364	0.0104249	Liph	239759
ENSMUSG00000041737	1996.91	-2.02562	0.202151	8.21731e-25	5.36823e-23	Tmem45b	235135
ENSMUSG00000063564	46.7462	-2.01726	0.277778	2.93101e-14	8.26477e-13	Col23a1	237759
ENSMUSG00000020654	1393.63	2.01183	0.163137	4.10339e-36	5.08939e-34	Adcy3	104111
ENSMUSG00000022491	4.01692	2.00837	0.955435	0.00170082	0.00798881	Glycam1	14663
ENSMUSG00000097124	195.961	-2.00657	0.181291	1.26341e-29	1.08666e-27	Gm38684	105242407
ENSMUSG00000029716	87.553	2.00021	0.210645	1.771e-22	9.906e-21	Tfr2	50765
ENSMUSG00000030244	264.191	1.99285	0.148497	2.92966e-42	4.73057e-40	Gys2	232493
ENSMUSG00000094690	3.7542	1.99269	0.913436	0.00145197	0.00694963	1600014C23Rik	72240
ENSMUSG00000061313	1900.63	1.98259	0.11204	3.29474e-71	1.87976e-68	Ddhd2	72108
ENSMUSG00000028996	14.6502	1.98175	0.400488	4.79902e-08	6.05307e-07	Rbp7	63954
ENSMUSG00000031509	6.32915	1.97616	0.701308	0.000240633	0.00145177	Spaca7b	76413
ENSMUSG00000097113	8.05636	-1.97461	0.550615	1.99375e-05	0.000153233	Gm19705	100503460
ENSMUSG00000028494	4970.84	1.97219	0.182909	2.88312e-28	2.31678e-26	Plin2	11520
ENSMUSG00000029359	20.5586	1.96788	0.381241	1.52849e-08	2.09797e-07	Tesc	57816
ENSMUSG00000051951	10.9822	-1.95346	0.457024	1.20256e-06	1.19572e-05	Xkr4	497097
ENSMUSG00000029321	22.5367	-1.95131	0.496982	4.68421e-06	4.11494e-05	Slc10a6	75750
ENSMUSG00000000296	7.49039	1.94948	0.474966	3.0421e-06	2.76961e-05	Tpd52l1	21987
ENSMUSG00000050822	7.22955	1.94496	0.640624	0.000130462	0.000841684	Slc29a4	243328
ENSMUSG00000066361	29.9151	-1.94224	0.357066	3.3765e-09	5.13708e-08	Serpina3c	16625
ENSMUSG00000045455	15.6137	1.93365	0.326454	2.67975e-10	4.69464e-09	Gm9797	100039343
ENSMUSG00000018983	123.547	1.93028	0.21812	6.53562e-20	3.02334e-18	E2f2	242705
ENSMUSG00000083649	5.0325	1.92638	0.688033	0.000357936	0.00205172	Rasl2-9	19428
ENSMUSG00000048424	5.97792	-1.92215	0.7695	0.000672805	0.00358857	Ranbp3l	223332
ENSMUSG00000062372	9.28567	-1.92022	0.908584	0.00231443	0.0103539	Otof	83762
ENSMUSG00000043003	2.5541	1.91978	0.925104	0.00177133	0.00825657	Rasef	242505
ENSMUSG00000044288	9.16181	1.91655	0.555221	3.01586e-05	0.000222019	Cnr1	12801
ENSMUSG00000085653	7.71674	1.91096	0.640386	0.00016666	0.00104951	Gm15179	100503248
ENSMUSG00000025203	3151.23	1.91041	0.269235	7.38734e-14	1.98496e-12	Scd2	20250
ENSMUSG00000019945	13.4079	1.90896	0.46423	2.73631e-06	2.51292e-05	Cabcoco1	73287
ENSMUSG00000101089	4.51317	-1.90711	0.679806	0.000302328	0.00177457	2610016A17Rik	100503074
ENSMUSG00000025887	22.5213	-1.90475	0.381508	3.75648e-08	4.81617e-07	Casp12	12364
ENSMUSG00000037386	7.14529	1.90017	0.798279	0.000861759	0.00443872	Rims2	116838
ENSMUSG00000117571	5.61161	1.89939	0.630931	0.00015828	0.00100301	4933433H22Rik	74473
ENSMUSG00000029830	15.4796	-1.89443	0.413132	3.39726e-07	3.71075e-06	Svopl	320590
ENSMUSG00000097429	1.8215	-1.89118	1.27083	0.00547906	0.021514	Gm26520	105244630
ENSMUSG00000019990	160.544	1.88691	0.195763	3.78486e-23	2.21855e-21	Pde7b	29863
ENSMUSG00000068962	2.20894	-1.87643	1.17807	0.00521583	0.0206557	Zfp114	232966
ENSMUSG00000061353	1184.87	1.87401	0.0972282	5.78105e-84	4.49766e-81	Cxcl12	20315
ENSMUSG00000036244	28.7849	1.87105	0.310144	1.21735e-10	2.22847e-09	Tbc1d21	74286
ENSMUSG00000097286	23.9512	-1.87081	0.325235	6.34023e-10	1.05976e-08	Gm26684	102638507
ENSMUSG00000020623	23.4526	-1.87062	0.345047	4.19811e-09	6.28102e-08	Map2k6	26399
ENSMUSG00000022404	361.81	1.86862	0.110754	5.66803e-65	2.109e-62	Slc25a17	20524
ENSMUSG00000020395	4.08374	-1.86408	0.765803	0.000877216	0.00450282	Itk	16428
ENSMUSG00000032401	383.716	-1.86321	0.230762	4.69174e-17	1.73818e-15	Lctl	235435
ENSMUSG00000031938	1396.69	1.86252	0.0575538	8.17269e-231	6.99419e-227	4931406C07Rik	70984
ENSMUSG00000005763	14.5536	-1.85718	0.401412	2.4148e-07	2.69965e-06	Cd247	12503
ENSMUSG00000061780	967.418	-1.85515	0.36478	2.16472e-08	2.89691e-07	Cfd	11537
ENSMUSG00000022309	71.8337	-1.84654	0.219981	3.7685e-18	1.52847e-16	Angpt1	11600
ENSMUSG00000020334	26.5817	-1.84247	0.309441	1.83844e-10	3.27438e-09	Slc22a4	30805
ENSMUSG00000022231	104.862	-1.84165	0.180891	1.69818e-25	1.16264e-23	Sema5a	20356
ENSMUSG00000015957	52.3548	-1.84137	0.231255	1.28861e-16	4.59496e-15	Wnt11	22411
ENSMUSG00000058966	398.377	1.84094	0.296612	3.50539e-11	6.91224e-10	Tlcd3b	68952
ENSMUSG00000109089	5.22645	1.83904	0.835992	0.00134656	0.00650148	4833411C07Rik	71624
ENSMUSG00000105076	5.87096	-1.83881	0.730636	0.000721058	0.00380679	A930003O13Rik	330052
ENSMUSG00000010651	336.001	1.83535	0.149629	1.07451e-35	1.29516e-33	Acaa1b	235674
ENSMUSG00000026688	155.567	-1.83219	0.140794	7.47973e-40	1.06686e-37	Mgst3	66447
ENSMUSG00000020277	7064.83	1.83133	0.0699501	2.77152e-151	1.18593e-147	Pfkl	18641
ENSMUSG00000036957	67.0123	1.83125	0.228437	8.41155e-17	3.03739e-15	Lrfn3	233067
ENSMUSG00000012889	7.1365	-1.82478	0.664585	0.000349695	0.00201392	Podnl1	244550
ENSMUSG00000081747	5.14714	-1.81596	0.70488	0.000629023	0.00338352	Rpl7a-ps9	623355
ENSMUSG00000042401	3.46221	-1.81509	0.714294	0.00059119	0.00320013	Crtac1	72832
ENSMUSG00000050751	1.57383	1.80898	1.4302	0.00622571	0.0239029	Pgbd5	209966
ENSMUSG00000028681	59.5019	1.80593	0.226051	9.53045e-17	3.42696e-15	Ptch2	19207
ENSMUSG00000022490	44.2124	1.80434	0.235341	1.41224e-15	4.57803e-14	Ppp1r1a	58200
ENSMUSG00000048967	27.5802	-1.80263	0.318003	1.05078e-09	1.71614e-08	Yjefn3	234365
ENSMUSG00000114652	10.9721	-1.80014	0.517731	2.9007e-05	0.000214186	Gm41043	117903913
ENSMUSG00000037366	289.696	1.79526	0.116495	1.1644e-54	2.9746e-52	Pafah2	100163
ENSMUSG00000048240	52.1223	-1.78824	0.267877	1.70373e-12	3.91949e-11	Gng7	14708
ENSMUSG00000068037	10.1287	-1.78489	0.461326	7.72697e-06	6.4799e-05	Mas1	17171
ENSMUSG00000074063	23.5327	1.78419	0.406204	6.95896e-07	7.21003e-06	Osgin1	71839
ENSMUSG00000012187	14.0117	1.77791	0.500235	2.58853e-05	0.000193642	Mogat1	68393
ENSMUSG00000021130	56.0413	-1.77628	0.221554	8.39313e-17	3.03714e-15	Galnt16	108760
ENSMUSG00000101940	1.82469	-1.77605	1.89861	0.00612314	0.0235514	Akp-ps1	208256
ENSMUSG00000109270	8.01701	-1.77592	0.673804	0.000448873	0.00250521	Gm10584	100043682
ENSMUSG00000097494	10.1549	-1.77062	0.648169	0.000335716	0.00194323	4933406C10Rik	74076
ENSMUSG00000024978	4705.17	1.76784	0.0926699	2.84434e-82	2.02849e-79	Gpam	14732
ENSMUSG00000004655	2402.73	-1.75052	0.125369	2.02353e-45	3.72417e-43	Aqp1	11826
ENSMUSG00000032852	41.6215	1.7485	0.318106	2.6725e-09	4.14334e-08	Rspo4	228770
ENSMUSG00000066113	40.6165	-1.74706	0.297676	3.11531e-10	5.39693e-09	Adamtsl1	77739
ENSMUSG00000028957	537.511	-1.74343	0.262874	2.25008e-12	5.11499e-11	Per3	18628
ENSMUSG00000082100	11.8886	1.74168	0.474124	1.8995e-05	0.000147028	Glns-ps1	14646
ENSMUSG00000027195	1053.29	1.73284	0.116374	2.5098e-51	5.7277e-49	Hsd17b12	56348
ENSMUSG00000031595	4.82342	-1.72645	0.868929	0.00233114	0.0104096	Pdgfrl	68797
ENSMUSG00000042041	83.3862	1.72474	0.232145	8.09772e-15	2.40209e-13	2010003K11Rik	69861
ENSMUSG00000067235	1139.3	1.72244	0.153367	1.8582e-30	1.70994e-28	H2-Q10	15007
ENSMUSG00000016756	36.1528	1.72175	0.311837	2.36469e-09	3.68951e-08	Cmah	12763
ENSMUSG00000029438	141.33	-1.71803	0.170055	4.04536e-25	2.70471e-23	Bcl7a	77045
ENSMUSG00000037010	84.6399	1.71649	0.338074	2.57455e-08	3.39753e-07	Apln	30878
ENSMUSG00000037353	3832.34	1.71486	0.0656388	1.46658e-151	8.36734e-148	Letmd1	68614
ENSMUSG00000026387	81.8382	-1.71343	0.223177	1.17476e-15	3.82995e-14	Sctr	319229
ENSMUSG00000021196	1227.26	1.71209	0.111142	1.23617e-54	3.11151e-52	Pfkp	56421
ENSMUSG00000025137	779.049	1.70981	0.102062	3.83316e-64	1.39592e-61	Pcyt2	68671
ENSMUSG00000097613	2.70835	-1.7048	1.36499	0.00676659	0.0256402	Gm17597	100504312
ENSMUSG00000038539	1168.7	1.70377	0.143404	1.14936e-33	1.26105e-31	Atf5	107503
ENSMUSG00000021974	13.2665	1.70353	0.405555	1.79383e-06	1.7249e-05	Fgf9	14180
ENSMUSG00000024597	523.664	1.7	0.126753	4.2768e-42	6.77794e-40	Slc12a2	20496
ENSMUSG00000074064	624.233	1.69735	0.104025	4.91225e-61	1.50139e-58	Mlycd	56690
ENSMUSG00000027359	647.708	1.69595	0.255935	2.47309e-12	5.58436e-11	Slc27a2	26458
ENSMUSG00000028982	67.9075	1.69173	0.21484	2.64151e-16	9.13377e-15	Slc25a33	70556
ENSMUSG00000033544	19.6122	-1.6882	0.316754	6.88982e-09	1.00022e-07	Angptl1	72713
ENSMUSG00000032418	5473.94	1.6862	0.246135	5.2912e-13	1.29009e-11	Me1	17436
ENSMUSG00000068303	2.28891	1.68559	1.68154	0.00819141	0.0300094	Spr-ps1	665089
ENSMUSG00000026922	7810.02	1.68329	0.141969	1.03654e-33	1.14461e-31	Agpat2	67512
ENSMUSG00000062209	112.411	-1.67992	0.153327	5.24439e-29	4.37868e-27	Erbb4	13869
ENSMUSG00000078234	3310.93	-1.6687	0.101331	4.78966e-62	1.57653e-59	Klhdc7a	242721
ENSMUSG00000091996	4.54934	1.66479	1.06588	0.00510105	0.0202669	Smim35	408059
ENSMUSG00000097403	6.14697	-1.66315	0.668701	0.000757479	0.00397578	9230116N13Rik	320054
ENSMUSG00000061068	9.38858	1.66081	0.404721	2.93458e-06	2.68027e-05	Mcpt4	17227
ENSMUSG00000031596	32.1467	-1.65749	0.407501	3.16621e-06	2.87801e-05	Slc7a2	11988
ENSMUSG00000033720	714.24	1.65673	0.0960523	8.80252e-68	4.072e-65	Sfxn5	94282
ENSMUSG00000097318	5.14706	1.65547	0.703045	0.000962157	0.00487083	1700007L15Rik	100502742
ENSMUSG00000107388	4.59111	1.65523	0.765469	0.00179664	0.0083413	Gm42788	105242579
ENSMUSG00000033096	737.925	1.65408	0.105314	1.45012e-56	3.93971e-54	Apmap	71881
ENSMUSG00000049892	189.142	-1.64982	0.188363	1.46526e-19	6.63476e-18	Rasd1	19416
ENSMUSG00000026475	10.0123	1.64961	0.687862	0.000782166	0.00408656	Rgs16	19734
ENSMUSG00000034028	5.03456	-1.64527	0.77921	0.00175596	0.00820054	Cd226	225825
ENSMUSG00000050914	7.89983	1.64041	0.609132	0.000408912	0.00230001	Ankrd37	654824
ENSMUSG00000041552	3.52145	-1.64039	0.838299	0.00229901	0.0102983	Ptchd1	211612
ENSMUSG00000056228	251.581	1.64034	0.108725	1.6735e-52	3.92378e-50	Cars2	71941
ENSMUSG00000114177	5.26034	-1.6371	0.587741	0.000357467	0.00204972	Gm18362	100417014
ENSMUSG00000040666	4.55871	1.63623	1.26495	0.00687164	0.0260038	Sh3bgr	50795
ENSMUSG00000006378	6.68371	1.63147	0.631272	0.000652133	0.00348919	Gcat	26912
ENSMUSG00000029335	13.0105	-1.6302	0.473897	3.52283e-05	0.000255929	Bmp3	110075
ENSMUSG00000029778	132.35	-1.6296	0.151227	3.81761e-28	3.03918e-26	Adcyap1r1	11517
ENSMUSG00000040350	13.225	1.62498	0.614244	0.000439711	0.00245843	Trim7	94089
ENSMUSG00000028607	2570.81	1.62358	0.0694389	1.23763e-121	1.76527e-118	Cpt2	12896
ENSMUSG00000070730	848.925	1.6153	0.0986128	2.08945e-61	6.62278e-59	Rmdn3	67809
ENSMUSG00000048007	45.8871	1.6136	0.196909	2.18436e-17	8.28993e-16	Timm8a1	30058
ENSMUSG00000022270	65.7366	-1.61225	0.24243	2.27124e-12	5.15577e-11	Retreg1	66270
ENSMUSG00000068299	6.83455	-1.61208	0.642119	0.000842004	0.00434875	Nat8f4	75541
ENSMUSG00000002032	27.6091	-1.6083	0.316489	3.06722e-08	3.99229e-07	Tmem25	71687
ENSMUSG00000017386	488.499	1.60769	0.122061	1.04595e-40	1.57039e-38	Traf4	22032
ENSMUSG00000035184	52.1757	-1.60613	0.256755	2.89374e-11	5.77264e-10	Fam124a	629059
ENSMUSG00000074577	24.1603	-1.60559	0.279265	6.86297e-10	1.14267e-08	Ripor3	69553
ENSMUSG00000027559	7568.81	-1.60517	0.224643	6.56277e-14	1.77454e-12	Car3	12350
ENSMUSG00000022519	254.021	1.60502	0.37889	1.48094e-06	1.44679e-05	Srl	106393
ENSMUSG00000032850	63.5768	-1.6031	0.199422	8.31777e-17	3.01625e-15	Rnft2	269695
ENSMUSG00000085282	4.14331	1.60068	0.810353	0.00231887	0.0103692	Gm15663	327812
ENSMUSG00000045319	35.2708	-1.60016	0.260466	6.36504e-11	1.21184e-09	Proser2	227545
ENSMUSG00000021367	10.8377	1.60014	0.487245	6.1067e-05	0.000421304	Edn1	13614
ENSMUSG00000055137	45.0575	-1.5981	0.286671	1.83228e-09	2.92005e-08	Sugct	192136
ENSMUSG00000032602	2287.55	1.59618	0.0756662	1.36333e-99	1.45842e-96	Slc25a20	57279
ENSMUSG00000028766	223.214	1.59517	0.133138	4.177e-34	4.70352e-32	Alpl	11647
ENSMUSG00000050075	8.64523	-1.59474	0.518445	0.000148609	0.000947335	Gpr171	229323
ENSMUSG00000024164	3079.54	1.59105	0.121321	2.23908e-40	3.2478e-38	C3	12266
ENSMUSG00000063406	733.096	1.59003	0.10854	1.13683e-49	2.46304e-47	Tmed5	73130
ENSMUSG00000066366	19.0118	1.58895	1.08552	0.00422555	0.0172078	Serpina1a	20700
ENSMUSG00000032502	12.685	-1.58833	0.544849	0.000214723	0.00131445	Stac	20840
ENSMUSG00000038663	104.697	-1.5863	0.244573	6.74999e-12	1.45142e-10	Fsd2	244091
ENSMUSG00000071648	75.5304	1.5821	0.23637	1.65014e-12	3.81674e-11	Rom1	19881
ENSMUSG00000027315	3.20801	-1.57961	0.99317	0.00486868	0.0194474	Spint1	20732
ENSMUSG00000030930	476.13	-1.579	0.122989	7.50928e-39	1.04495e-36	Chst15	77590
ENSMUSG00000024481	11.3717	-1.57869	0.556681	0.000262654	0.00156859	Lvrn	74574
ENSMUSG00000045569	10.2675	-1.57608	0.513323	0.000155665	0.000987532	Mc2r	17200
ENSMUSG00000037493	782.705	1.57249	0.15213	4.35853e-26	3.09546e-24	Cib2	56506
ENSMUSG00000047604	17.8304	1.56873	0.428191	1.77607e-05	0.000138682	Frat2	212398
ENSMUSG00000020467	79.8717	-1.56792	0.18311	8.75682e-19	3.75643e-17	Efemp1	216616
ENSMUSG00000033576	421.711	-1.56641	0.161496	2.25893e-23	1.34717e-21	Apol6	71939
ENSMUSG00000047246	33.4778	1.56479	0.226772	4.32588e-13	1.06229e-11	H2bc6	319179
ENSMUSG00000003282	30.7938	-1.56409	0.260519	1.68863e-10	3.02329e-09	Plag1	56711
ENSMUSG00000004328	7.7613	-1.56088	0.695616	0.00127068	0.00618046	Hif3a	53417
ENSMUSG00000005718	27.5154	-1.5598	0.305982	2.7205e-08	3.57361e-07	Tfap4	83383
ENSMUSG00000028223	1990.65	1.55949	0.0887542	2.96568e-70	1.58627e-67	Decr1	67460
ENSMUSG00000007682	417.357	1.55627	0.265772	3.62491e-10	6.22306e-09	Dio2	13371
ENSMUSG00000024990	177.442	1.55571	0.215367	4.42047e-14	1.22627e-12	Rbp4	19662
ENSMUSG00000002985	2128.73	-1.55459	0.13433	3.86356e-32	3.8005e-30	Apoe	11816
ENSMUSG00000067786	334.303	-1.5442	0.157281	7.28605e-24	4.4859e-22	Nnat	18111
ENSMUSG00000018339	4582.69	-1.54242	0.150893	2.10984e-25	1.41616e-23	Gpx3	14778
ENSMUSG00000064225	1267.89	1.53897	0.0880937	1.87564e-69	9.44219e-67	Paqr9	75552
ENSMUSG00000086040	35.7125	1.53841	0.304776	3.36648e-08	4.3553e-07	Wipf3	330319
ENSMUSG00000031230	3.33657	-1.53707	1.23154	0.0091471	0.0328773	Fgf16	80903
ENSMUSG00000030630	316.409	1.5331	0.139569	3.69415e-29	3.11474e-27	Fah	14085
ENSMUSG00000083567	6.99861	1.5281	0.537015	0.000280368	0.00166336	Gm11451	497655
ENSMUSG00000087466	4.2895	1.5274	1.15665	0.00793314	0.0292574	A330041J22Rik	319556
ENSMUSG00000054555	741.796	1.52724	0.135221	1.07624e-30	1.0066e-28	Adam12	11489
ENSMUSG00000024901	59.6315	-1.52448	0.210978	4.14307e-14	1.15305e-12	Peli3	240518
ENSMUSG00000024397	4.94794	-1.52174	0.848755	0.00299838	0.0128751	Aif1	11629
ENSMUSG00000021991	5.00054	1.51961	0.753646	0.00197917	0.0090455	Cacna2d3	12294
ENSMUSG00000004360	4.7765	-1.51798	0.934057	0.00561036	0.021954	9330159F19Rik	212448
ENSMUSG00000040724	83.5714	-1.51782	0.250394	1.01549e-10	1.88107e-09	Kcna2	16490
ENSMUSG00000033917	603.899	1.51588	0.0893306	1.17041e-65	4.55288e-63	Gde1	56209
ENSMUSG00000022040	1583.54	1.51351	0.114522	8.32779e-41	1.2614e-38	Ephx2	13850
ENSMUSG00000037151	158.306	1.51174	0.159326	2.05028e-22	1.12477e-20	Lrrc20	216011
ENSMUSG00000038522	83.3464	1.51147	0.223745	1.13748e-12	2.69282e-11	Mfsd4b1	215929
ENSMUSG00000056531	13.9726	1.51133	0.378336	5.67157e-06	4.88549e-05	Ccdc18	73254
ENSMUSG00000018677	2388.3	1.51011	0.0857915	2.07239e-70	1.14423e-67	Slc25a39	68066
ENSMUSG00000004031	2.63441	-1.50936	0.970465	0.0047514	0.019068	Brinp2	240843
ENSMUSG00000051596	1683.36	1.50605	0.0949131	1.72118e-57	4.90996e-55	Otop1	21906
ENSMUSG00000085105	31.9325	-1.50452	0.301528	4.68763e-08	5.92566e-07	Gm12758	100126229
ENSMUSG00000027508	118.7	-1.50316	0.160325	6.26838e-22	3.34235e-20	Pag1	94212
ENSMUSG00000075705	147.431	1.50264	0.178498	3.13334e-18	1.28302e-16	Msrb1	27361
ENSMUSG00000034706	2.19779	-1.49987	1.6288	0.00886896	0.0320256	Dnai2	432611
ENSMUSG00000053886	26.9252	-1.49886	0.333117	5.59453e-07	5.90358e-06	Sh2d4a	72281
ENSMUSG00000050860	69.3884	1.49767	0.208072	5.13687e-14	1.41355e-12	Phospho1	237928
ENSMUSG00000070423	10.3432	-1.49765	0.413578	2.1245e-05	0.000162117	Or51e1	259097
ENSMUSG00000046694	7.76785	-1.49361	0.550937	0.00040934	0.00230167	Tent5b	100342
ENSMUSG00000047330	6.01757	1.49313	0.591037	0.000693413	0.003687	Kcne4	57814
ENSMUSG00000028636	80.1496	1.49149	0.220058	9.90984e-13	2.36235e-11	Ppcs	106564
ENSMUSG00000034245	21.126	-1.49095	0.344409	1.10525e-06	1.10628e-05	Hdac11	232232
ENSMUSG00000026639	110.974	1.48899	0.18477	6.41593e-17	2.3515e-15	Lamb3	16780
ENSMUSG00000032883	141.315	1.48172	0.198223	6.28406e-15	1.8903e-13	Acsl3	74205
ENSMUSG00000110656	5.42038	-1.47777	0.631205	0.00119656	0.00586494	Gm20735	319574
ENSMUSG00000017639	102.312	-1.47513	0.207619	9.34139e-14	2.49046e-12	Rab11fip4	268451
ENSMUSG00000066621	1981.99	1.47439	0.0901116	3.61003e-61	1.12344e-58	Tecpr1	70381
ENSMUSG00000074682	45.1924	1.47395	0.231102	1.5622e-11	3.22151e-10	Zcchc3	67917
ENSMUSG00000103922	20.204	1.46991	0.302788	1.0749e-07	1.26708e-06	Gm6123	620009
ENSMUSG00000055866	259.348	-1.46856	0.286941	2.32509e-08	3.09698e-07	Per2	18627
ENSMUSG00000029838	2.50575	-1.4678	1.19533	0.0080222	0.0295159	Ptn	19242
ENSMUSG00000016257	515.934	1.46611	0.0879069	1.72253e-63	5.89655e-61	Prelid3b	66390
ENSMUSG00000015090	141.959	1.46412	0.19955	1.82097e-14	5.24708e-13	Ptgds	19215
ENSMUSG00000018822	22.3164	-1.46355	0.352253	2.35866e-06	2.20005e-05	Sfrp5	54612
ENSMUSG00000047842	2.71636	-1.46252	0.93711	0.00480813	0.019246	Diras2	68203
ENSMUSG00000021273	365.51	-1.46099	0.149288	1.19945e-23	7.20343e-22	Fdft1	14137
ENSMUSG00000001663	50.6371	-1.46007	0.216122	1.21902e-12	2.87394e-11	Gstt1	14871
ENSMUSG00000030317	281.433	-1.45939	0.29441	5.33158e-08	6.68537e-07	Timp4	110595
ENSMUSG00000029659	26.6279	-1.45637	0.324275	5.3751e-07	5.69751e-06	Medag	70717
ENSMUSG00000038412	98.4076	1.4556	0.157476	2.14529e-21	1.09282e-19	Higd1a	56295
ENSMUSG00000026568	707.958	1.45541	0.137966	4.40168e-27	3.34841e-25	Mpc2	70456
ENSMUSG00000041954	32.6071	-1.45454	0.262932	2.82467e-09	4.35951e-08	Tnfrsf18	21936
ENSMUSG00000027510	103.919	-1.45437	0.175563	1.01981e-17	3.98517e-16	Rbm38	56190
ENSMUSG00000040093	50.2091	-1.45371	0.233791	4.16894e-11	8.10858e-10	Bmf	171543
ENSMUSG00000031273	4.66264	-1.45298	0.793476	0.00331454	0.0140286	Col4a6	94216
ENSMUSG00000037095	428.203	-1.45178	0.156616	1.57204e-21	8.10453e-20	Lrg1	76905
ENSMUSG00000026107	638.767	1.44978	0.246107	3.16213e-10	5.47251e-09	Nabp1	109019
ENSMUSG00000079293	23.2429	-1.44949	0.414644	3.21702e-05	0.000235915	Clec7a	56644
ENSMUSG00000006784	261.352	1.44907	0.380915	9.94852e-06	8.19042e-05	Odad4	74407
ENSMUSG00000031297	3.08759	-1.44873	1.17656	0.00732955	0.0273974	Slc7a3	11989
ENSMUSG00000001755	744.183	1.44871	0.0793058	1.42604e-75	8.41657e-73	Coasy	71743
ENSMUSG00000028773	583.025	1.44619	0.141789	1.73509e-25	1.18318e-23	Fabp3	14077
ENSMUSG00000044948	3.85612	-1.44534	0.704231	0.00239264	0.0106481	Cfap43	100048534
ENSMUSG00000034810	155.107	-1.44456	0.159185	9.62231e-21	4.70558e-19	Scn7a	20272
ENSMUSG00000031987	2221.27	1.44415	0.0923993	5.28878e-56	1.41442e-53	Egln1	112405
ENSMUSG00000034926	257.751	1.44373	0.13187	6.76426e-29	5.62025e-27	Dhcr24	74754
ENSMUSG00000054013	416.928	-1.44348	0.252126	8.08793e-10	1.33623e-08	Tmem179	104885
ENSMUSG00000058997	3605.75	1.44346	0.0575881	1.48676e-139	3.18092e-136	Vwa8	219189
ENSMUSG00000002020	1431.31	-1.44178	0.090022	1.1038e-58	3.25734e-56	Ltbp2	16997
ENSMUSG00000047344	20.9121	1.44161	0.318003	4.58291e-07	4.90871e-06	Lancl3	236285
ENSMUSG00000115111	6.62521	1.44098	0.597786	0.000929678	0.00472738	Gm4632	100043765
ENSMUSG00000029772	845.751	-1.44074	0.102507	6.47608e-46	1.21807e-43	Ahcyl2	74340
ENSMUSG00000027327	2449.48	1.43489	0.100196	1.10646e-47	2.22801e-45	Adissp	67326
ENSMUSG00000021091	72.3799	-1.43472	0.27742	1.82053e-08	2.46716e-07	Serpina3n	20716
ENSMUSG00000022856	47.0602	1.43388	0.245104	4.0174e-10	6.85562e-09	Tmem41a	66664
ENSMUSG00000021850	14.989	1.43318	0.407943	3.49534e-05	0.00025428	Ccdc198	67082
ENSMUSG00000010095	474.04	1.43179	0.121448	4.02986e-33	4.25772e-31	Slc3a2	17254
ENSMUSG00000028127	1461.54	1.43094	0.10092	1.26199e-46	2.42699e-44	Abcd3	19299
ENSMUSG00000026574	243.332	-1.43003	0.150125	1.40852e-22	7.98288e-21	Dpt	56429
ENSMUSG00000026175	9.98373	1.42931	0.580411	0.001045	0.00522066	Vil1	22349
ENSMUSG00000028600	127.101	-1.42789	0.171714	7.79739e-18	3.08222e-16	Podn	242608
ENSMUSG00000034842	194.396	-1.42583	0.128388	1.04672e-29	9.09421e-28	Art3	109979
ENSMUSG00000043088	59.1233	-1.42575	0.243004	3.84285e-10	6.57085e-09	Il17re	57890
ENSMUSG00000044083	10.3724	-1.42547	0.533177	0.000449199	0.00250521	Efcab8	100504221
ENSMUSG00000033386	78.607	1.42468	0.170263	5.78548e-18	2.31907e-16	Frrs1	20321
ENSMUSG00000097908	11.9987	-1.42428	0.422292	5.689e-05	0.000395407	4933404O12Rik	66752
ENSMUSG00000011171	4.70804	1.42171	0.653606	0.00164169	0.00774721	Vipr2	22355
ENSMUSG00000048371	551.257	1.4205	0.13572	1.19767e-26	8.76043e-25	Pdp2	382051
ENSMUSG00000082677	3.62606	-1.41868	0.843788	0.00408983	0.0167516	Gm15371	100418107
ENSMUSG00000008153	1311.56	1.41754	0.124248	3.12336e-31	2.95356e-29	Clstn3	232370
ENSMUSG00000041696	1197.25	-1.41741	0.0994988	4.58946e-47	8.92649e-45	Rasl12	70784
ENSMUSG00000026558	202.268	1.41493	0.138015	9.14126e-26	6.33448e-24	Uck2	80914
ENSMUSG00000090693	16.2025	-1.41263	0.456341	0.000147541	0.000941927	Trim43a	547109
ENSMUSG00000069835	14.5252	-1.41194	0.373242	1.17748e-05	9.54248e-05	Sat2	69215
ENSMUSG00000070469	117.713	-1.41048	0.206763	7.57429e-13	1.82594e-11	Adamtsl3	269959
ENSMUSG00000031209	61.2984	-1.41012	0.218644	9.37843e-12	1.98665e-10	Heph	15203
ENSMUSG00000031449	25.4862	1.40984	0.580256	0.000920417	0.00468792	Atp4b	11945
ENSMUSG00000021720	4.19687	-1.4098	0.697754	0.00226665	0.0101666	Rnf180	71816
ENSMUSG00000040957	374.275	1.40955	0.133781	5.0627e-27	3.81732e-25	Cables1	63955
ENSMUSG00000045087	32.2576	1.40643	0.29445	1.4567e-07	1.68466e-06	S1pr5	94226
ENSMUSG00000034614	60.0406	-1.40514	0.293381	1.37775e-07	1.6031e-06	Pik3ip1	216505
ENSMUSG00000040867	13.8565	-1.40416	0.381402	1.82906e-05	0.000142236	Begain	380785
ENSMUSG00000029093	711.385	-1.40333	0.275924	2.89812e-08	3.79818e-07	Sorcs2	81840
ENSMUSG00000032135	567.052	-1.40116	0.145129	3.96903e-23	2.31068e-21	Mcam	84004
ENSMUSG00000000340	627.135	1.39991	0.0907409	9.86181e-55	2.5575e-52	Dbt	13171
ENSMUSG00000085696	9.2121	-1.39642	0.446308	0.000138973	0.000892221	Hoxaas3	72628
ENSMUSG00000040537	34.9039	-1.39164	0.24654	1.388e-09	2.24123e-08	Adam22	11496
ENSMUSG00000025064	7.32488	-1.39065	0.701268	0.00237964	0.0106012	Col17a1	12821
ENSMUSG00000037709	1792.91	-1.38991	0.181269	1.48634e-15	4.8091e-14	Fam13a	58909
ENSMUSG00000046275	2438.48	-1.38889	0.117637	3.16515e-33	3.3661e-31	Trarg1	237858
ENSMUSG00000031351	39.6689	-1.38784	0.283449	7.99254e-08	9.66787e-07	Zfp185	22673
ENSMUSG00000020808	16.381	1.38779	0.399562	3.89852e-05	0.000280956	Pimreg	109212
ENSMUSG00000028327	3.21899	-1.38565	1.15211	0.00779955	0.0288518	Stra6l	74152
ENSMUSG00000042793	1539.26	1.38415	0.155136	4.28535e-20	2.02619e-18	Lgr6	329252
ENSMUSG00000032892	4.04907	1.38368	1.05198	0.00671139	0.0254818	Rangrf	57785
ENSMUSG00000021390	45.7112	-1.38169	0.259682	8.59658e-09	1.23232e-07	Ogn	18295
ENSMUSG00000019796	27.5139	1.38164	0.281197	7.81249e-08	9.47016e-07	Lrp11	237253
ENSMUSG00000027811	8.38742	1.38079	0.486078	0.000311135	0.00182002	4930579G24Rik	75939
ENSMUSG00000037463	16.101	1.3792	0.377089	2.09531e-05	0.000160247	Fbxo27	233040
ENSMUSG00000030711	162.648	-1.37715	0.275383	4.59378e-08	5.81132e-07	Sult1a1	20887
ENSMUSG00000094628	1.96343	-1.37493	1.66673	0.0107617	0.0375301	Gm3252	100041283
ENSMUSG00000029166	352.911	1.3742	0.0946458	7.65054e-49	1.61662e-46	Mapre3	100732
ENSMUSG00000062785	8.90605	1.37228	0.486416	0.000354837	0.00203942	Kcnc3	16504
ENSMUSG00000025495	531.663	1.37042	0.10908	2.33199e-37	3.11831e-35	Ptdss2	27388
ENSMUSG00000031530	484.161	1.36989	0.256307	7.61674e-09	1.09737e-07	Dusp4	319520
ENSMUSG00000035258	49.6524	-1.36949	0.217882	3.0747e-11	6.11227e-10	Abi3bp	320712
ENSMUSG00000044026	62.6044	1.36534	0.183814	1.07091e-14	3.14403e-13	Slc35g1	240660
ENSMUSG00000091575	12.2572	-1.36474	0.517735	0.000581051	0.00315123	2010016I18Rik	69206
ENSMUSG00000041734	259.774	-1.35909	0.118057	9.98583e-32	9.49541e-30	Kirrel1	170643
ENSMUSG00000118449	4.23575	-1.3563	0.711995	0.00329854	0.0139747	Gm3625	105245369
ENSMUSG00000042010	19521.5	1.35496	0.0989753	1.10947e-43	1.89896e-41	Acacb	100705
ENSMUSG00000090255	2.40566	-1.35375	1.47233	0.00903948	0.0325726	4921534H16Rik	66737
ENSMUSG00000040856	18.7288	-1.35202	0.308069	9.99768e-07	1.01015e-05	Dlk1	13386
ENSMUSG00000087444	8.14412	1.35073	0.569814	0.00110159	0.00546518	Gm5475	432982
ENSMUSG00000061815	31.0771	-1.34831	0.340277	6.09123e-06	5.20506e-05	Rufy4	435626
ENSMUSG00000027465	1781.61	1.34799	0.137011	7.43755e-24	4.56276e-22	Tbc1d20	67231
ENSMUSG00000097162	14.3077	1.34716	0.359138	1.45222e-05	0.000115396	2310010J17Rik	78329
ENSMUSG00000027834	15.0291	-1.34532	0.381848	3.29013e-05	0.000240966	Serpini1	20713
ENSMUSG00000039883	7.30059	-1.34515	0.662247	0.00226834	0.0101716	Lrrc17	74511
ENSMUSG00000048402	18.3212	-1.34504	0.366195	1.81802e-05	0.000141635	Gli2	14633
ENSMUSG00000026360	369.615	-1.34374	0.283033	1.65619e-07	1.90251e-06	Rgs2	19735
ENSMUSG00000073988	14.1973	1.34276	0.48147	0.000380932	0.00216333	Ttpa	50500
ENSMUSG00000021950	7.00854	-1.34181	0.516266	0.000650434	0.00348227	Anxa8	11752
ENSMUSG00000021223	247.622	1.3402	0.16885	1.94254e-16	6.81321e-15	Papln	170721
ENSMUSG00000019906	9.06162	-1.33984	0.521027	0.000666027	0.00355796	Lin7a	108030
ENSMUSG00000062257	14.8818	-1.33632	0.445426	0.000202463	0.00124788	Opcml	330908
ENSMUSG00000072623	18.8683	-1.33556	0.310095	1.44197e-06	1.41194e-05	Zfp9	22750
ENSMUSG00000053063	19.1752	-1.33268	0.32559	3.40531e-06	3.07399e-05	Clec12a	232413
ENSMUSG00000036395	228.71	-1.32969	0.153818	5.11357e-19	2.24997e-17	Glb1l2	244757
ENSMUSG00000042851	63.7359	-1.32897	0.211055	2.79778e-11	5.58773e-10	Zc3h6	78751
ENSMUSG00000115539	11.2354	1.32846	0.44441	0.000200484	0.00123657	Gm6997	629709
ENSMUSG00000075324	40.298	-1.32784	0.268082	6.20709e-08	7.68745e-07	Fign	60344
ENSMUSG00000026611	22.5174	1.32394	0.308754	1.59592e-06	1.55203e-05	Spata17	74717
ENSMUSG00000030498	36.4177	-1.31975	0.26627	6.16278e-08	7.64918e-07	Gas2	14453
ENSMUSG00000040428	38.729	-1.31921	0.287094	3.70248e-07	4.02871e-06	Plekha4	69217
ENSMUSG00000011752	2864.89	1.31735	0.0758437	9.98366e-69	4.8823e-66	Pgam1	18648
ENSMUSG00000057716	47.5569	-1.31699	0.23901	3.23051e-09	4.93691e-08	Tmem178b	434008
ENSMUSG00000052676	33.4183	-1.31557	0.310294	1.99801e-06	1.90094e-05	Zmat1	215693
ENSMUSG00000026489	9317.11	-1.3154	0.111373	3.16629e-33	3.3661e-31	Coq8a	67426
ENSMUSG00000020777	3372.89	1.31531	0.0877901	9.76164e-52	2.25784e-49	Acox1	11430
ENSMUSG00000026853	5724.17	1.3135	0.097933	5.99553e-42	9.41463e-40	Crat	12908
ENSMUSG00000031618	114.121	-1.31207	0.17353	3.80888e-15	1.17889e-13	Nr3c2	110784
ENSMUSG00000025738	17.7708	1.31171	0.352141	1.65545e-05	0.000130155	Fbxl16	214931
ENSMUSG00000074218	193.012	1.30987	0.147525	6.65438e-20	3.06998e-18	Cox7a1	12865
ENSMUSG00000114700	2.55216	-1.30716	2.0132	0.00879314	0.031792	Gm19010	100418117
ENSMUSG00000056429	1901.75	1.30614	0.0765003	3.51947e-66	1.46925e-63	Tgoln1	22134
ENSMUSG00000025092	340.336	-1.30568	0.130159	9.54572e-25	6.21234e-23	Hspa12a	73442
ENSMUSG00000039037	25.4965	-1.30451	0.389948	6.43124e-05	0.000441368	St6galnac5	26938
ENSMUSG00000025745	9742.21	1.3044	0.0597333	1.11208e-106	1.26896e-103	Hadha	97212
ENSMUSG00000033429	91.463	1.30202	0.170874	2.47858e-15	7.85618e-14	Mcee	73724
ENSMUSG00000026589	43.7428	-1.30049	0.281037	3.11059e-07	3.41506e-06	Sec16b	89867
ENSMUSG00000075296	66.7826	1.29941	0.241022	6.42678e-09	9.37773e-08	Aldh3b2	621603
ENSMUSG00000038023	792.766	1.29799	0.0908077	2.31076e-47	4.59894e-45	Atp6v0a2	21871
ENSMUSG00000029563	16.7235	-1.29724	0.311857	2.83984e-06	2.60068e-05	Foxp2	114142
ENSMUSG00000033059	816.488	-1.29661	0.103418	4.27039e-37	5.62247e-35	Pygb	110078
ENSMUSG00000040759	2.62572	-1.29548	2.60832	0.010212	0.0358687	Cmtm5	67272
ENSMUSG00000056666	837.04	1.29455	0.0917469	3.59432e-46	6.8356e-44	Retsat	67442
ENSMUSG00000030116	30.9156	-1.29167	0.26652	1.14659e-07	1.34695e-06	Mfap5	50530
ENSMUSG00000037801	11.0396	1.29126	0.417432	0.000154184	0.00097886	Iqch	78250
ENSMUSG00000029385	253.868	1.29007	0.139652	2.44749e-21	1.23938e-19	Ccng2	12452
ENSMUSG00000046532	53.0543	-1.28698	0.288419	6.99341e-07	7.24133e-06	Ar	11835
ENSMUSG00000050315	218.781	-1.28426	0.321278	5.15287e-06	4.48557e-05	Synpo2	118449
ENSMUSG00000028961	3422.75	1.28249	0.185665	5.27324e-13	1.28754e-11	Pgd	110208
ENSMUSG00000052316	68.5392	-1.2815	0.203012	2.52099e-11	5.07043e-10	Lrrc15	74488
ENSMUSG00000090174	5.05781	1.28057	0.66828	0.00329568	0.0139661	Gm10612	102638502
ENSMUSG00000041912	39.0573	-1.28044	0.242398	1.1943e-08	1.67006e-07	Tdrkh	72634
ENSMUSG00000028860	39.2049	-1.28024	0.262851	1.06674e-07	1.25919e-06	Sytl1	269589
ENSMUSG00000039246	30.5571	1.27969	0.259896	7.96463e-08	9.64092e-07	Lyplal1	226791
ENSMUSG00000032064	129.518	-1.27786	0.250115	2.90553e-08	3.80497e-07	Dixdc1	330938
ENSMUSG00000026621	68.8119	1.27766	0.294889	1.33883e-06	1.31926e-05	Mtarc1	66112
ENSMUSG00000025784	36.012	-1.27739	0.309996	3.2264e-06	2.92805e-05	Clec3b	21922
ENSMUSG00000091345	4.19509	-1.27577	1.59709	0.00914152	0.0328641	Col6a5	665033
ENSMUSG00000041559	11.7232	-1.27572	0.425752	0.000204118	0.00125627	Fmod	14264
ENSMUSG00000090150	1291.79	1.27311	0.105651	2.21075e-34	2.53955e-32	Acad11	102632
ENSMUSG00000030337	185.358	-1.27296	0.121343	9.33027e-27	6.88349e-25	Vamp1	22317
ENSMUSG00000032294	12733.5	1.27278	0.0817197	1.07971e-55	2.84311e-53	Pkm	18746
ENSMUSG00000026986	46.0208	-1.27225	0.207546	8.90739e-11	1.65917e-09	Hnmt	140483
ENSMUSG00000069303	10.0385	1.27218	0.341979	1.79549e-05	0.000140071	H2bc24	665622
ENSMUSG00000066687	827.32	-1.27179	0.436267	0.000251984	0.0015112	Zbtb16	235320
ENSMUSG00000073176	23.0851	-1.27153	0.272008	2.75945e-07	3.05899e-06	Zfp449	78619
ENSMUSG00000025934	12.3665	-1.26993	0.525634	0.00112766	0.00556761	Gsta3	14859
ENSMUSG00000019883	168.136	1.26937	0.177193	7.76171e-14	2.08228e-12	Echdc1	52665
ENSMUSG00000004069	1071.95	1.26934	0.092974	1.68389e-43	2.85362e-41	Dnaja3	83945
ENSMUSG00000028261	159.337	1.26891	0.14517	2.34474e-19	1.05612e-17	Ndufaf4	68493
ENSMUSG00000026064	114.309	-1.26768	0.194064	6.04369e-12	1.31108e-10	Ptp4a1	19243
ENSMUSG00000006818	3334.39	1.26706	0.0654891	2.08611e-84	1.70028e-81	Sod2	20656
ENSMUSG00000021270	890.714	1.26564	0.152052	8.01184e-18	3.15969e-16	Hsp90aa1	15519
ENSMUSG00000042510	25.0118	-1.26371	0.320302	7.08396e-06	5.9758e-05	AA986860	212439
ENSMUSG00000036411	14.1346	-1.26339	0.411477	0.000177497	0.00110958	Matcap2	68283
ENSMUSG00000039196	88.7593	1.2617	0.254366	6.46689e-08	7.99187e-07	Orm1	18405
ENSMUSG00000045730	65.5114	-1.26088	0.302651	2.72523e-06	2.50596e-05	Adrb2	11555
ENSMUSG00000039865	84.9198	-1.26042	0.162993	1.05612e-15	3.46294e-14	Slc44a3	213603
ENSMUSG00000022237	60.5692	1.25925	0.335042	1.43468e-05	0.000114054	Ankrd33b	67434
ENSMUSG00000025277	179.781	1.25898	0.160766	5.06474e-16	1.72342e-14	Abhd6	66082
ENSMUSG00000045555	13.7097	-1.25867	0.495905	0.000823871	0.00427055	Mettl24	327747
ENSMUSG00000039016	37.2309	1.25635	0.311934	4.89544e-06	4.28595e-05	Timm8b	30057
ENSMUSG00000042616	22.9202	-1.25605	0.30921	4.29045e-06	3.79904e-05	Oscp1	230751
ENSMUSG00000117972	3.08406	-1.2525	0.86938	0.0076196	0.0283183	Gm6813	627939
ENSMUSG00000035376	735.403	1.24991	0.103821	2.42498e-34	2.76706e-32	Hacd2	70757
ENSMUSG00000021260	16.6948	-1.24835	0.397658	0.000133543	0.000860266	Hhipl1	214305
ENSMUSG00000087361	12.806	-1.24744	0.396414	0.000145406	0.000928993	0610043K17Rik	68400
ENSMUSG00000012819	255.896	-1.24731	0.119226	1.32639e-26	9.66065e-25	Cdh23	22295
ENSMUSG00000091594	11.5444	1.24456	0.402802	0.000159782	0.00101066	LOC115486519	115486519
ENSMUSG00000024359	4991.75	1.24427	0.0655581	3.46966e-81	2.37547e-78	Hspa9	15526
ENSMUSG00000054850	5.18676	-1.24382	0.758657	0.00551929	0.0216387	Smim10l2a	320237
ENSMUSG00000038178	634.848	1.24361	0.110863	3.568e-30	3.23121e-28	Slc43a2	215113
ENSMUSG00000076435	1046.54	1.24156	0.0954502	1.13631e-39	1.59419e-37	Acsf2	264895
ENSMUSG00000045658	129.002	-1.24145	0.16194	1.85007e-15	5.92992e-14	Pid1	98496
ENSMUSG00000034040	11.1574	-1.24092	0.493439	0.000849887	0.00438681	Galnt17	212996
ENSMUSG00000101942	19.9645	-1.23829	0.308036	5.36266e-06	4.64114e-05	Gm19582	100503175
ENSMUSG00000002341	125.58	1.23806	0.379891	8.85104e-05	0.000589702	Ncan	13004
ENSMUSG00000049676	20.3374	-1.2369	0.321252	1.02787e-05	8.43388e-05	Catsperg1	320225
ENSMUSG00000056692	1469.73	1.23394	0.0736558	4.8755e-64	1.73852e-61	Ilrun	224647
ENSMUSG00000039646	242.686	-1.2336	0.240584	2.67739e-08	3.52509e-07	Vasn	246154
ENSMUSG00000087440	10.5094	-1.23356	0.527982	0.00131757	0.0063777	4930577N17Rik	67746
ENSMUSG00000037035	74.6287	-1.23344	0.435829	0.000334138	0.0019354	Inhbb	16324
ENSMUSG00000086765	13.8687	-1.23253	0.487893	0.000837872	0.00433133	Gm11827	100503518
ENSMUSG00000029591	69.3769	1.23134	0.213132	7.26681e-10	1.20639e-08	Ung	22256
ENSMUSG00000049327	512.302	1.23119	0.100716	2.58468e-35	3.05099e-33	Kmt5a	67956
ENSMUSG00000032537	25.5699	-1.23016	0.291552	2.25013e-06	2.11263e-05	Ephb1	270190
ENSMUSG00000038602	7.74795	-1.22944	0.558672	0.00186986	0.00861492	Slc35f1	215085
ENSMUSG00000064267	9.29755	-1.22929	0.552769	0.00172923	0.00809585	Hvcn1	74096
ENSMUSG00000020087	966.425	1.22767	0.129036	1.98412e-22	1.09197e-20	Tysnd1	71767
ENSMUSG00000026548	10.3655	-1.22698	0.469123	0.000640474	0.00344079	Slamf9	98365
ENSMUSG00000078592	95.3903	1.22679	0.167151	2.65401e-14	7.53335e-13	Gm4609	100043724
ENSMUSG00000055239	740.868	1.22654	0.074182	3.1181e-62	1.04646e-59	Kcmf1	74287
ENSMUSG00000057497	143.671	1.22652	0.172262	1.09344e-13	2.87928e-12	Fam136a	66488
ENSMUSG00000085664	10.5025	-1.22597	0.556036	0.00179067	0.00832632	Atxn7l1os2	75836
ENSMUSG00000000739	21.0585	1.2249	0.451961	0.00049201	0.00271478	Sult5a1	57429
ENSMUSG00000022560	158.873	1.22448	0.14582	4.81514e-18	1.94837e-16	Slc52a2	52710
ENSMUSG00000023915	164.98	-1.22356	0.151359	6.43096e-17	2.35197e-15	Tnfrsf21	94185
ENSMUSG00000021255	21.457	1.22317	0.406297	0.000208052	0.00127818	Esrrb	26380
ENSMUSG00000051969	4.65577	-1.22188	0.604938	0.00282139	0.0122163	Tlr11	239081
ENSMUSG00000035772	298.695	1.22093	0.128212	1.78897e-22	9.97392e-21	Mrps2	118451
ENSMUSG00000021751	25.601	1.2208	0.396582	0.000163921	0.0010353	Acox2	93732
ENSMUSG00000069763	4.89685	-1.22055	0.814451	0.00688606	0.0260353	Tmem100	67888
ENSMUSG00000030309	53.8577	-1.22029	0.205094	2.80244e-10	4.89455e-09	Caprin2	232560
ENSMUSG00000028687	44.3841	-1.22002	0.304959	5.51499e-06	4.76044e-05	Mutyh	70603
ENSMUSG00000038462	2140.75	1.21937	0.116675	8.72631e-27	6.46578e-25	Uqcrfs1	66694
ENSMUSG00000016028	13.0122	-1.21848	0.449163	0.000521503	0.00286366	Celsr1	12614
ENSMUSG00000005672	233.896	-1.21828	0.248129	8.46724e-08	1.01917e-06	Kit	16590
ENSMUSG00000031849	4.143	-1.21777	0.693352	0.00446143	0.0180439	Comp	12845
ENSMUSG00000113005	12.4035	-1.2175	0.471608	0.000744749	0.00391858	Gm34408	102637649
ENSMUSG00000030345	2.50936	1.2175	1.26444	0.0116074	0.03987	Dyrk4	101320
ENSMUSG00000086727	9.42702	-1.21687	0.422104	0.000318602	0.00185609	4931428L18Rik	70988
ENSMUSG00000044986	107.292	1.21475	0.147153	1.6641e-17	6.40063e-16	Tst	22117
ENSMUSG00000029198	619.939	1.21432	0.0922021	1.76986e-40	2.58914e-38	Grpel1	17713
ENSMUSG00000006398	11.4632	1.21345	0.375744	0.000106444	0.000698041	Cdc20	107995
ENSMUSG00000028737	407.182	1.21314	0.144694	5.19693e-18	2.09296e-16	Aldh4a1	212647
ENSMUSG00000071657	1043.66	1.2127	0.0831324	3.79475e-49	8.11887e-47	Bscl2	14705
ENSMUSG00000027030	70.346	-1.21204	0.14894	4.45867e-17	1.65901e-15	Stk39	53416
ENSMUSG00000018474	773.809	1.21137	0.0836364	1.65709e-48	3.45888e-46	Chd3	216848
ENSMUSG00000116903	35.0257	-1.20994	0.220443	4.32302e-09	6.45098e-08	Gm19522	100503040
ENSMUSG00000023030	467.452	1.20957	0.115036	7.57419e-27	5.63651e-25	Slc11a2	18174
ENSMUSG00000034488	2.81222	-1.20938	0.948842	0.00994994	0.0351285	Edil3	13612
ENSMUSG00000020330	6.87692	1.20879	0.463324	0.000702561	0.00372969	Hmmr	15366
ENSMUSG00000090307	30.4148	1.20724	0.258589	2.93473e-07	3.23861e-06	1700071M16Rik	73504
ENSMUSG00000023886	199.167	-1.20671	0.150753	1.20701e-16	4.31298e-15	Smoc2	64074
ENSMUSG00000090659	7.8321	-1.20508	0.508415	0.00135537	0.00653295	Zfp493	72958
ENSMUSG00000028949	98.4122	-1.20472	0.165781	3.83927e-14	1.07199e-12	Smarcd3	66993
ENSMUSG00000021363	7.38407	1.20419	0.71934	0.00565343	0.0220973	Mak	17152
ENSMUSG00000026981	14.1624	1.20373	0.567436	0.00212353	0.00963072	Il1rn	16181
ENSMUSG00000061758	248.124	1.20348	0.117879	1.92966e-25	1.30032e-23	Akr1b10	67861
ENSMUSG00000038217	66.499	1.20206	0.299223	6.01461e-06	5.14731e-05	Tlcd2	380712
ENSMUSG00000019916	275.488	1.20174	0.129333	1.65629e-21	8.51322e-20	P4ha1	18451
ENSMUSG00000028047	29.6305	-1.20143	0.306745	8.35321e-06	6.97432e-05	Thbs3	21827
ENSMUSG00000030269	276.354	-1.20129	0.114466	9.55428e-27	7.0185e-25	Mtmr14	97287
ENSMUSG00000030588	366.832	1.19965	0.11951	1.14069e-24	7.33985e-23	Yif1b	77254
ENSMUSG00000022665	549.719	-1.19627	0.173214	5.07474e-13	1.24262e-11	Ccdc80	67896
ENSMUSG00000027076	53.1055	1.19563	0.25023	1.69003e-07	1.93618e-06	Timm10	30059
ENSMUSG00000003484	7.20843	-1.19481	0.553929	0.0021244	0.00963212	Cyp4f18	72054
ENSMUSG00000048330	117.415	1.19375	0.157894	4.5011e-15	1.37819e-13	Ric3	320360
ENSMUSG00000025511	281.193	-1.19318	0.190439	3.78031e-11	7.40318e-10	Tspan4	64540
ENSMUSG00000091117	2.24272	-1.19184	1.47736	0.0115881	0.0398197	Gm9064	668246
ENSMUSG00000032540	433.674	1.19182	0.107178	1.12405e-29	9.71677e-28	Abhd5	67469
ENSMUSG00000107476	91.1032	-1.19023	0.158711	8.03733e-15	2.38832e-13	Zfp862-ps	58894
ENSMUSG00000093930	1109.37	1.18981	0.110619	6.52893e-28	5.05653e-26	Hmgcs1	208715
ENSMUSG00000032715	66.0567	1.18905	0.287799	3.36972e-06	3.04842e-05	Trib3	228775
ENSMUSG00000092564	10.9717	-1.18582	0.461002	0.000805928	0.00419789	BC051226	407803
ENSMUSG00000020086	24.3036	1.18558	0.248673	1.77355e-07	2.02807e-06	Macroh2a2	404634
ENSMUSG00000023243	7.38106	-1.18533	0.566835	0.00270313	0.0118058	Kcnk5	16529
ENSMUSG00000041319	53.3744	1.18483	0.227811	2.03861e-08	2.741e-07	Thoc6	386612
ENSMUSG00000114531	129.717	-1.18477	0.169672	3.05173e-13	7.62532e-12	A530065N20Rik	328263
ENSMUSG00000018381	87.7744	1.18298	0.21491	3.80983e-09	5.7201e-08	Abi3	66610
ENSMUSG00000083899	66.5626	1.18239	0.180891	6.541e-12	1.4118e-10	Gm12346	544800
ENSMUSG00000055653	23.4187	-1.18144	0.337775	4.1411e-05	0.000297561	Gpc3	14734
ENSMUSG00000060275	12.3292	-1.18067	0.475094	0.00101826	0.00510802	Nrg2	100042150
ENSMUSG00000079550	10.6379	-1.18055	0.447886	0.000649295	0.00347726	Mpp4	227157
ENSMUSG00000056501	895.07	1.18017	0.212917	3.04591e-09	4.68076e-08	Cebpb	12608
ENSMUSG00000022474	389.437	1.1799	0.118709	3.15105e-24	1.99753e-22	Pmm1	29858
ENSMUSG00000046415	55.3026	1.17948	0.176168	2.45125e-12	5.54234e-11	B430212C06Rik	338360
ENSMUSG00000020307	292.155	1.17853	0.118871	4.18051e-24	2.62101e-22	Cdc34	216150
ENSMUSG00000021868	277.761	1.17834	0.123978	1.96578e-22	1.08888e-20	Ppif	105675
ENSMUSG00000023913	310.802	1.1771	0.105046	4.20688e-30	3.7699e-28	Pla2g7	27226
ENSMUSG00000060487	41.0961	-1.17582	0.22957	3.02762e-08	3.94674e-07	Samd5	320825
ENSMUSG00000056592	19.8342	-1.17567	0.313921	1.72336e-05	0.00013506	Zfp658	210104
ENSMUSG00000027222	376.096	1.17505	0.106863	3.74866e-29	3.1452e-27	Pex16	18633
ENSMUSG00000019528	397.112	1.17498	0.0955087	1.00323e-35	1.21783e-33	Gyg1	27357
ENSMUSG00000078300	251.506	1.17428	0.149507	4.15007e-16	1.41499e-14	Gm2606	100040109
ENSMUSG00000032060	90.9261	-1.1733	0.275099	1.89255e-06	1.80865e-05	Cryab	12955
ENSMUSG00000036611	144.424	-1.17181	0.142814	2.40367e-17	9.08195e-16	Eepd1	67484
ENSMUSG00000079470	126.845	1.16864	0.192248	1.26962e-10	2.31673e-09	Utp14b	195434
ENSMUSG00000088625	3.34084	1.16837	0.927127	0.00950847	0.033827	Gm23318	115489368
ENSMUSG00000081221	275.891	1.16422	0.140776	1.49105e-17	5.7609e-16	Gm14760	654474
ENSMUSG00000062070	1988.54	1.16421	0.100251	4.02701e-32	3.93865e-30	Pgk1	18655
ENSMUSG00000069806	17.4174	-1.16413	0.408245	0.000356018	0.00204278	Cacng7	81904
ENSMUSG00000037762	6.50158	-1.16371	0.669384	0.00473417	0.0190033	Slc16a9	66859
ENSMUSG00000070305	31.9419	1.16339	0.267382	1.35913e-06	1.33772e-05	Mpzl3	319742
ENSMUSG00000035226	94.3045	1.16247	0.235179	8.20682e-08	9.90606e-07	Rims4	241770
ENSMUSG00000009378	9.55357	-1.16151	0.430576	0.000569849	0.0031003	Slc16a12	240638
ENSMUSG00000030301	152.128	1.16125	0.126788	6.88413e-21	3.38892e-19	Ccdc91	67015
ENSMUSG00000078965	356.104	1.15892	0.131054	1.01477e-19	4.66901e-18	Gm12033	100042746
ENSMUSG00000044296	7.32764	-1.15812	0.71652	0.00577005	0.0224415	Zfp879	214779
ENSMUSG00000003779	16.8773	1.15792	0.39115	0.000262232	0.00156662	Kif20a	19348
ENSMUSG00000094708	275.203	1.1571	0.138828	8.73458e-18	3.4368e-16	Gm10359	100042349
ENSMUSG00000106574	114.867	1.15708	0.155378	1.04643e-14	3.08804e-13	Gm2451	100039840
ENSMUSG00000055015	13.735	-1.15689	0.370129	0.000159051	0.00100752	Gm9961	791359
ENSMUSG00000018574	6480.32	1.15615	0.0848411	1.71391e-43	2.87601e-41	Acadvl	11370
ENSMUSG00000027452	1500.43	1.15475	0.151348	2.60332e-15	8.20596e-14	Acss1	68738
ENSMUSG00000027774	948.915	1.1538	0.0676511	4.10126e-66	1.67136e-63	Gfm1	28030
ENSMUSG00000085327	6.99737	-1.15324	0.590627	0.00345117	0.0145243	Gm16104	102634174
ENSMUSG00000020037	6.71768	1.15289	0.668828	0.00529153	0.0208927	Rfx4	71137
ENSMUSG00000041479	13.1417	-1.15235	0.425639	0.000573484	0.0031171	Syt15	319508
ENSMUSG00000040473	9.93137	1.15215	0.475899	0.00118875	0.00582831	Cfap69	207686
ENSMUSG00000031431	246.914	-1.15179	0.247816	3.2991e-07	3.61045e-06	Tsc22d3	14605
ENSMUSG00000083773	354.466	1.14946	0.130102	1.10199e-19	5.02976e-18	Gm13394	100033452
ENSMUSG00000086228	10.1925	-1.14865	0.491284	0.00158076	0.00749898	Ubap1l	208080
ENSMUSG00000017400	6.02345	1.14864	0.662431	0.00489448	0.0195368	Stac2	217154
ENSMUSG00000001666	7.45176	1.14711	0.531652	0.00232731	0.0103979	Ddt	13202
ENSMUSG00000063229	7181.32	1.14654	0.0870417	1.46267e-40	2.1582e-38	Ldha	16828
ENSMUSG00000045973	3081.79	1.14507	0.0668146	9.37794e-67	4.11571e-64	Slc25a51	230125
ENSMUSG00000078636	298.009	1.14439	0.138861	1.8885e-17	7.19901e-16	Gm7336	654473
ENSMUSG00000095042	248.759	1.14437	0.142411	1.05386e-16	3.77359e-15	Gm12537	100041342
ENSMUSG00000023571	309.369	1.14437	0.158503	5.92454e-14	1.61472e-12	C1qtnf12	67389
ENSMUSG00000043192	49.7945	1.14398	0.215134	1.19879e-08	1.67497e-07	Gpi-ps	669429
ENSMUSG00000045294	1815.04	1.14391	0.139982	3.38813e-17	1.26343e-15	Insig1	231070
ENSMUSG00000033174	7260.49	1.14351	0.0663801	2.36612e-67	1.06575e-64	Mgll	23945
ENSMUSG00000028383	968.31	1.14333	0.0826542	1.9966e-44	3.48713e-42	Hsdl2	72479
ENSMUSG00000040289	38.4916	1.14316	0.271113	2.47736e-06	2.29451e-05	Hey1	15213
ENSMUSG00000039765	83.8142	-1.14292	0.176704	1.08275e-11	2.2823e-10	Cc2d2a	231214
ENSMUSG00000006800	539.911	-1.1427	0.102382	7.13465e-30	6.2926e-28	Sulf2	72043
ENSMUSG00000066571	597.851	-1.14265	0.121734	7.19018e-22	3.79837e-20	Garre1	233103
ENSMUSG00000064115	7.9123	-1.14246	0.509502	0.00185854	0.0085859	Cadm2	239857
ENSMUSG00000089762	82.6131	-1.14238	0.27982	4.33432e-06	3.82995e-05	Ier5l	72500
ENSMUSG00000017897	48.7013	-1.14162	0.262928	1.36273e-06	1.34048e-05	Eya2	14049
ENSMUSG00000032942	560.492	1.1391	0.173997	6.6274e-12	1.42865e-10	Ucp3	22229
ENSMUSG00000029705	840.184	1.13886	0.0717114	1.3893e-57	4.03039e-55	Cux1	13047
ENSMUSG00000038028	115.396	1.13832	0.134315	3.03451e-18	1.24853e-16	Tigar	319801
ENSMUSG00000097365	3.12259	-1.13826	1.45697	0.0106343	0.0371461	C030034L19Rik	320088
ENSMUSG00000070574	3.2169	-1.13815	1.61935	0.0134667	0.0450005	2310016G11Rik	69578
ENSMUSG00000064341	59135.5	1.13775	0.147376	1.31918e-15	4.29261e-14	ND1	17716
ENSMUSG00000020389	39.7115	-1.1376	0.247537	4.59744e-07	4.91811e-06	Cdkl3	213084
ENSMUSG00000045382	21.8698	-1.13743	0.302627	1.65274e-05	0.000130062	Cxcr4	12767
ENSMUSG00000040841	170.623	-1.137	0.115214	6.43202e-24	3.98878e-22	Six5	20475
ENSMUSG00000095937	283.924	1.13624	0.137875	1.74849e-17	6.69511e-16	Gm12671	654475
ENSMUSG00000026879	5591.84	-1.13605	0.145718	5.81989e-16	1.96864e-14	Gsn	227753
ENSMUSG00000034387	12.2852	1.13557	0.519774	0.00208606	0.00947839	Ssu2	243612
ENSMUSG00000033004	1086.02	-1.13494	0.0887486	1.83258e-38	2.52956e-36	Mycbp2	105689
ENSMUSG00000039270	674.82	1.13486	0.0981165	7.70249e-32	7.40651e-30	Megf9	230316
ENSMUSG00000029001	96.7636	1.13486	0.194469	5.80707e-10	9.75406e-09	Fbxo44	230903
ENSMUSG00000078612	3.58671	1.13377	1.09144	0.0130267	0.0438563	Fyb2	242594
ENSMUSG00000022389	954.956	-1.13165	0.172833	6.41324e-12	1.38772e-10	Tef	21685
ENSMUSG00000071658	4.84572	-1.13159	0.618388	0.00476954	0.0191318	Gng3	14704
ENSMUSG00000026748	100.968	-1.13066	0.165166	8.59665e-13	2.06079e-11	Plxdc2	67448
ENSMUSG00000035773	17.0266	-1.12956	0.337386	8.56447e-05	0.000573287	Kiss1r	114229
ENSMUSG00000097462	48.4277	-1.12924	0.23327	1.42106e-07	1.64678e-06	9530026P05Rik	330385
ENSMUSG00000114931	7.06732	-1.12922	0.59978	0.00407508	0.0167064	Gm32256	102634749
ENSMUSG00000020044	1013.79	-1.12861	0.10047	3.90566e-30	3.51838e-28	Timp3	21859
ENSMUSG00000038060	20.6019	1.1286	0.344795	0.000104154	0.000683811	Dlec1	320256
ENSMUSG00000046056	29.4741	-1.12772	0.328409	5.78567e-05	0.000401246	Sbsn	282619
ENSMUSG00000028373	18.158	-1.12758	0.290207	1.07768e-05	8.78359e-05	Astn2	56079
ENSMUSG00000030270	34.3129	-1.12752	0.241978	3.39084e-07	3.70611e-06	Cpne9	211232
ENSMUSG00000026587	8.14096	-1.12696	0.436817	0.000866183	0.0044548	Astn1	11899
ENSMUSG00000098130	2.97414	-1.12695	0.900136	0.0101865	0.0358013	Gm17797	100151689
ENSMUSG00000043155	73.4193	1.12689	0.200592	2.18174e-09	3.43222e-08	Hpdl	242642
ENSMUSG00000047821	242.565	-1.12674	0.131058	8.9713e-19	3.83882e-17	Trim16	94092
ENSMUSG00000115205	9.99403	1.12598	0.460369	0.00127954	0.00621647	Gm16374	100039214
ENSMUSG00000001420	297.473	-1.12473	0.145142	1.02935e-15	3.38165e-14	Tmem79	71913
ENSMUSG00000017188	87.2235	1.12454	0.181986	7.13638e-11	1.35417e-09	Coa3	52469
ENSMUSG00000081769	25.1091	-1.12408	0.295885	1.46856e-05	0.00011664	Gm12216	622459
ENSMUSG00000070699	115.385	1.12373	0.150662	1.05857e-14	3.11315e-13	Sars2	71984
ENSMUSG00000081665	6.25937	1.12314	0.597411	0.00392113	0.0161604	Pira1	18722
ENSMUSG00000038011	10.9798	1.12246	0.475338	0.00140213	0.00673935	Dnah10	56087
ENSMUSG00000030137	217.495	1.12117	0.18003	5.00977e-11	9.68225e-10	Tuba8	53857
ENSMUSG00000046460	11.4709	1.12023	0.500362	0.00187415	0.00863007	Sh2d7	244885
ENSMUSG00000092981	50.6827	-1.11965	0.22635	8.35813e-08	1.00674e-06	Mir5125	100628593
ENSMUSG00000041695	22.4347	-1.11764	0.536338	0.00255584	0.011263	Kcnj2	16518
ENSMUSG00000038167	85.3965	-1.11624	0.225171	7.52641e-08	9.16883e-07	Plekhg6	213522
ENSMUSG00000036181	311.349	1.11572	0.128809	5.54979e-19	2.42942e-17	H1f2	50708
ENSMUSG00000032186	54.2659	-1.11454	0.231956	1.67216e-07	1.91828e-06	Tmod2	50876
ENSMUSG00000054733	220.152	1.11362	0.118144	4.65186e-22	2.50381e-20	Msra	110265
ENSMUSG00000044576	11.4965	1.11335	0.457756	0.0012773	0.00620909	Garem2	242915
ENSMUSG00000048826	18.3939	-1.11321	0.441008	0.000939726	0.0047728	Dact2	240025
ENSMUSG00000037012	507.655	1.11274	0.0823871	1.97097e-42	3.27525e-40	Hk1	15275
ENSMUSG00000045667	89.66	-1.1124	0.426144	0.000720368	0.00380433	Smtnl2	276829
ENSMUSG00000097979	17.3245	1.11148	0.341852	0.000116934	0.000761345	Gm4691	100043853
ENSMUSG00000027071	11.7876	1.1114	0.439064	0.000989054	0.00497902	P2rx3	228139
ENSMUSG00000087516	5.44804	-1.11126	0.856904	0.00930716	0.0332849	Tbx3os1	100039542
ENSMUSG00000001348	535.667	1.11105	0.114536	3.66772e-23	2.15728e-21	Acp5	11433
ENSMUSG00000002588	20.2581	-1.11057	0.410511	0.000573406	0.0031171	Pon1	18979
ENSMUSG00000041650	1293.4	1.10928	0.0723447	5.69926e-54	1.41375e-51	Pcca	110821
ENSMUSG00000039748	3.12652	1.10909	0.797458	0.00831731	0.0303408	Exo1	26909
ENSMUSG00000028862	361.598	-1.10902	0.227397	1.11002e-07	1.30668e-06	Map3k6	53608
ENSMUSG00000057666	14274	1.10851	0.111438	3.05173e-24	1.94176e-22	Gapdh	14433
ENSMUSG00000040564	141.771	1.10829	0.167591	4.22926e-12	9.28051e-11	Apoc1	11812
ENSMUSG00000029490	33.8558	-1.10793	0.277986	7.06202e-06	5.96612e-05	Slc49a3	243197
ENSMUSG00000039533	19.5356	1.10721	0.487093	0.00187369	0.00863007	Mmd2	75104
ENSMUSG00000031482	108.967	1.10666	0.16306	1.36781e-12	3.20265e-11	Slc25a15	18408
ENSMUSG00000053279	44.775	-1.10637	0.336926	9.54693e-05	0.000631152	Aldh1a1	11668
ENSMUSG00000020014	37.1756	-1.10611	0.245529	7.27361e-07	7.50876e-06	Cfap54	380654
ENSMUSG00000059734	1048.47	1.10606	0.0825845	8.29587e-42	1.29084e-39	Ndufs8	225887
ENSMUSG00000031253	24.0895	-1.10487	0.322644	5.86888e-05	0.000406687	Srpx2	68792
ENSMUSG00000027809	2345.79	1.1029	0.0723911	4.95755e-53	1.19512e-50	Etfdh	66841
ENSMUSG00000025780	1695.83	-1.10271	0.0884127	1.20937e-36	1.56815e-34	Itih5	209378
ENSMUSG00000040339	278.452	-1.10109	0.125264	1.79041e-19	8.08568e-18	Eeig2	329739
ENSMUSG00000038302	416.703	1.10086	0.0891465	5.95348e-36	7.33091e-34	Afg1l	215951
ENSMUSG00000097589	196.446	-1.10028	0.120496	7.96116e-21	3.90439e-19	Dleu2	668253
ENSMUSG00000001211	3788.15	1.10016	0.0895577	1.50019e-35	1.78314e-33	Agpat3	28169
ENSMUSG00000030735	51.2964	1.09964	0.212204	2.45642e-08	3.25418e-07	Gm9755	100041265
ENSMUSG00000020709	73.5322	-1.09853	0.162954	1.8458e-12	4.22929e-11	Adap2	216991
ENSMUSG00000046562	319.311	1.09768	0.114842	1.42605e-22	8.00271e-21	Unc119b	106840
ENSMUSG00000024997	1144.2	1.09539	0.0934571	1.25638e-32	1.28001e-30	Prdx3	11757
ENSMUSG00000027335	179.822	-1.09482	0.161786	1.49941e-12	3.50123e-11	Adra1d	11550
ENSMUSG00000037736	148.397	-1.09472	0.192654	1.44214e-09	2.32426e-08	Limch1	77569
ENSMUSG00000064360	273.767	1.09412	0.19778	3.52064e-09	5.32796e-08	ND3	17718
ENSMUSG00000090564	10.6145	1.09234	0.446843	0.00120636	0.0059045	A430057M04Rik	319486
ENSMUSG00000001025	27.1531	-1.09225	0.329069	8.72476e-05	0.000582877	S100a6	20200
ENSMUSG00000012428	594.455	-1.09075	0.20796	1.70131e-08	2.31844e-07	Steap4	117167
ENSMUSG00000006542	13.9683	-1.09004	0.560451	0.00361678	0.015073	Prkag3	241113
ENSMUSG00000097121	14.3633	-1.08841	0.409404	0.000710925	0.00376375	D130020L05Rik	319760
ENSMUSG00000002831	18229	-1.08726	0.111174	1.63296e-23	9.77266e-22	Plin4	57435
ENSMUSG00000045160	267.862	1.08674	0.107673	7.26649e-25	4.76526e-23	Bola3	78653
ENSMUSG00000026576	92.8565	1.08611	0.247592	1.24967e-06	1.23924e-05	Atp1b1	11931
ENSMUSG00000019806	114.836	1.08555	0.155123	3.09247e-13	7.71586e-12	Aig1	66253
ENSMUSG00000064215	2344.34	1.08544	0.135811	1.55442e-16	5.53128e-15	Ifi27	52668
ENSMUSG00000031447	2164.63	1.0839	0.0824675	2.49518e-40	3.58887e-38	Lamp1	16783
ENSMUSG00000078967	37.5479	1.08368	0.212822	4.24407e-08	5.4089e-07	Gapdh-ps16	100041325
ENSMUSG00000034254	840.617	1.08261	0.0930033	3.81033e-32	3.7698e-30	Agpat1	55979
ENSMUSG00000021913	5.21358	1.08253	0.92344	0.0101836	0.0358005	Ogdhl	239017
ENSMUSG00000029777	695.375	1.08245	0.0830057	1.07337e-39	1.51833e-37	Gars	353172
ENSMUSG00000029426	888.782	1.08229	0.090695	9.97481e-34	1.10863e-31	Scarb2	12492
ENSMUSG00000047193	59.9506	-1.08194	0.186698	7.79574e-10	1.2892e-08	Dync2h1	110350
ENSMUSG00000032334	433.836	1.08171	0.125231	7.39433e-19	3.18794e-17	Loxl1	16949
ENSMUSG00000040010	23.484	1.08166	0.379852	0.000401515	0.0022666	Slc7a5	20539
ENSMUSG00000026471	42.285	-1.08134	0.301598	3.49568e-05	0.00025428	Mr1	15064
ENSMUSG00000018102	92.5597	1.08129	0.17378	5.9681e-11	1.14134e-09	H2bc4	68024
ENSMUSG00000075272	4.94321	1.08007	0.651002	0.00642536	0.0245369	Ift70a2	620631
ENSMUSG00000033825	12.6401	1.0788	0.392275	0.000547497	0.00299296	Tpsb2	17229
ENSMUSG00000090777	3.34923	-1.07672	1.49884	0.0142867	0.0471613	Ccdc188	102638083
ENSMUSG00000062762	368.103	1.07668	0.117466	6.65663e-21	3.29292e-19	Ei24	13663
ENSMUSG00000068742	332.134	-1.07577	0.115542	1.68571e-21	8.63851e-20	Cry2	12953
ENSMUSG00000051000	87.1016	1.07559	0.203999	1.57915e-08	2.16402e-07	Fhip1a	229488
ENSMUSG00000052957	370.434	-1.0754	0.150972	1.18121e-13	3.10086e-12	Gas1	14451
ENSMUSG00000041028	3680.52	1.07488	0.0767306	2.07074e-45	3.7705e-43	Ghitm	66092
ENSMUSG00000025880	155.651	1.07463	0.288539	2.0233e-05	0.000155156	Smad7	17131
ENSMUSG00000013629	665.532	1.07442	0.0921553	2.16169e-32	2.17644e-30	Cad	69719
ENSMUSG00000017969	7.44985	-1.07361	0.670582	0.00673267	0.0255456	Ptgis	19223
ENSMUSG00000032372	9.92967	1.07354	0.447451	0.00138841	0.00667904	Plscr2	18828
ENSMUSG00000036046	786.058	1.07281	0.10746	2.40381e-24	1.53521e-22	5031439G07Rik	223739
ENSMUSG00000056486	75.4915	-1.07226	0.210411	3.92563e-08	5.02552e-07	Chn1	108699
ENSMUSG00000066026	646.091	-1.07089	0.11039	3.45336e-23	2.0382e-21	Dhrs3	20148
ENSMUSG00000041797	104.197	-1.07	0.196466	5.88279e-09	8.62071e-08	Abca9	217262
ENSMUSG00000043445	320.256	1.06918	0.116581	5.61666e-21	2.80276e-19	Pgp	67078
ENSMUSG00000073838	1211.56	1.06898	0.0798508	8.9444e-42	1.37921e-39	Tufm	233870
ENSMUSG00000061882	39.4094	-1.06839	0.226499	2.8359e-07	3.13764e-06	Ccdc62	208908
ENSMUSG00000028033	19.6433	-1.06751	0.391121	0.000588762	0.003188	Kcnq5	226922
ENSMUSG00000026077	19.4616	1.06583	0.392808	0.000626137	0.00336905	Npas2	18143
ENSMUSG00000011154	2.15448	1.06529	4.15619	0.0112145	0.0387614	Cfap161	75556
ENSMUSG00000040640	3.91848	1.06513	1.08447	0.0125828	0.0425797	Erc2	238988
ENSMUSG00000036093	535.313	1.06368	0.0987713	5.9783e-28	4.67236e-26	Arl5a	75423
ENSMUSG00000034910	45.4271	-1.06357	0.221196	1.79082e-07	2.04618e-06	Pygo1	72135
ENSMUSG00000111080	116.877	1.06299	0.154333	7.25437e-13	1.75375e-11	Gm20300	100504586
ENSMUSG00000073676	61.562	1.06285	0.19764	8.63189e-09	1.23635e-07	Hspe1	15528
ENSMUSG00000019082	826.958	1.06268	0.0959901	2.58997e-29	2.20547e-27	Slc25a22	68267
ENSMUSG00000023942	323.868	1.06115	0.149237	1.4699e-13	3.80617e-12	Slc29a1	63959
ENSMUSG00000044667	9.51261	1.06099	0.505406	0.00278703	0.012104	Plppr4	229791
ENSMUSG00000097277	23.706	-1.06074	0.35859	0.000293672	0.00173148	2900076A07Rik	100504421
ENSMUSG00000015568	9398.86	1.06073	0.135542	6.30944e-16	2.12583e-14	Lpl	16956
ENSMUSG00000029467	2013.9	1.06007	0.0761723	6.44937e-45	1.14987e-42	Atp2a2	11938
ENSMUSG00000043122	1077.43	-1.05988	0.215051	9.36083e-08	1.11885e-06	A530016L24Rik	319942
ENSMUSG00000087177	36.4162	-1.05953	0.247727	2.14959e-06	2.02937e-05	E130307A14Rik	327744
ENSMUSG00000019326	2911.15	-1.0595	0.0884363	8.13056e-34	9.0956e-32	Aoc3	11754
ENSMUSG00000016496	232.461	-1.05927	0.143161	1.69595e-14	4.91167e-13	Cd274	60533
ENSMUSG00000019768	223.231	-1.05843	0.173046	1.04432e-10	1.93239e-09	Esr1	13982
ENSMUSG00000045287	88.1879	-1.05768	0.178411	3.63432e-10	6.23297e-09	Rtn4rl1	237847
ENSMUSG00000095061	41.4859	-1.05753	0.29861	4.15319e-05	0.000298304	E030018B13Rik	381994
ENSMUSG00000027331	9.92315	1.05696	0.417917	0.00101073	0.00507917	Knstrn	51944
ENSMUSG00000021464	16.2316	1.05688	0.37271	0.000437387	0.00244811	Ror2	26564
ENSMUSG00000028991	3020.75	1.05644	0.0602952	1.36929e-69	7.10204e-67	Mtor	56717
ENSMUSG00000056468	17.5276	-1.05626	0.364117	0.000357078	0.00204818	5730596B20Rik	77580
ENSMUSG00000041828	216.821	-1.05598	0.176789	2.77215e-10	4.84659e-09	Abca8a	217258
ENSMUSG00000002820	346.313	1.05589	0.102226	5.65114e-26	3.9969e-24	Atg4d	235040
ENSMUSG00000023828	334.109	-1.05526	0.104899	1.03303e-24	6.6722e-23	Slc22a3	20519
ENSMUSG00000022562	2415.39	1.05509	0.102832	1.4409e-25	9.90459e-24	Oplah	75475
ENSMUSG00000040441	178.101	1.05447	0.178214	4.00401e-10	6.83958e-09	Slc26a10	216441
ENSMUSG00000035104	26.7658	1.05439	0.279914	1.78657e-05	0.000139439	Eva1a	232146
ENSMUSG00000030842	361.509	1.05349	0.135391	9.28201e-16	3.07294e-14	Lamtor1	66508
ENSMUSG00000021268	246.196	-1.05312	0.084927	3.80713e-36	4.75641e-34	Meg3	17263
ENSMUSG00000038845	812.023	1.05174	0.0762543	3.86952e-44	6.68997e-42	Phb1	18673
ENSMUSG00000030695	24220.1	1.05167	0.105179	1.65219e-24	1.05913e-22	Aldoa	11674
ENSMUSG00000009281	92.7131	-1.05091	0.18688	2.17845e-09	3.4302e-08	Rarres2	71660
ENSMUSG00000026814	1307.68	1.05068	0.0881838	1.29588e-33	1.41275e-31	Eng	13805
ENSMUSG00000101431	3.62704	-1.05059	0.664336	0.00723253	0.0271058	Gm7901	666036
ENSMUSG00000043162	250.246	1.05056	0.108409	4.34276e-23	2.51968e-21	Pyurf	66459
ENSMUSG00000070390	19.4943	-1.05004	0.377611	0.000502892	0.00276769	Nlrp1b	637515
ENSMUSG00000034285	78.6283	1.04995	0.209856	6.53075e-08	8.05334e-07	Nipsnap1	18082
ENSMUSG00000051890	22.0631	-1.04849	0.333054	0.00016913	0.00106271	Klhdc1	271005
ENSMUSG00000037263	2.42532	1.04834	1.13928	0.0130092	0.0438077	Aldh3b3	73458
ENSMUSG00000037022	300.415	1.04783	0.105749	6.47904e-24	4.00344e-22	Mmaa	109136
ENSMUSG00000034656	217.824	-1.04772	0.157681	3.72365e-12	8.21314e-11	Cacna1a	12286
ENSMUSG00000026249	75.1225	-1.04732	0.165598	3.28581e-11	6.50926e-10	Serpine2	20720
ENSMUSG00000041548	299.965	1.04722	0.200729	2.15269e-08	2.88305e-07	Hspb8	80888
ENSMUSG00000043822	112.363	1.04654	0.155748	2.34179e-12	5.30888e-11	Adamtsl5	66548
ENSMUSG00000033933	96.2057	1.04652	0.162723	1.64866e-11	3.38505e-10	Vhl	22346
ENSMUSG00000075704	508.544	1.04645	0.0824815	1.38154e-37	1.8767e-35	Txnrd2	26462
ENSMUSG00000083246	8.46471	1.0462	0.445586	0.00171184	0.00803456	Gm11839	230010
ENSMUSG00000034932	46.7913	1.04609	0.220986	2.65172e-07	2.9441e-06	Mrpl54	66047
ENSMUSG00000042549	24.6748	1.04402	0.304817	6.5804e-05	0.000450701	Map2k3os	24082
ENSMUSG00000029108	49.5504	-1.04261	0.279844	2.12028e-05	0.000161867	Pcdh7	54216
ENSMUSG00000027259	50.3343	1.04229	0.205189	4.54386e-08	5.75242e-07	Adal	75894
ENSMUSG00000084883	138.171	1.04228	0.112585	2.61916e-21	1.32241e-19	Ccdc85c	668158
ENSMUSG00000022261	74.7343	-1.04221	0.1693	9.83984e-11	1.82469e-09	Sdc2	15529
ENSMUSG00000020893	607.495	-1.04176	0.274285	1.55872e-05	0.000123286	Per1	18626
ENSMUSG00000019929	438.759	-1.04076	0.143716	5.45087e-14	1.49275e-12	Dcn	13179
ENSMUSG00000028133	23.6389	-1.04017	0.307914	7.89781e-05	0.000531573	Rwdd3	66568
ENSMUSG00000003378	132.51	-1.04005	0.138143	6.42593e-15	1.92958e-13	Grik5	14809
ENSMUSG00000018604	109.117	1.03994	0.197401	1.65542e-08	2.25953e-07	Tbx3	21386
ENSMUSG00000024972	607.395	-1.03989	0.105117	6.07833e-24	3.78315e-22	Lgals12	56072
ENSMUSG00000035561	4.96944	1.03742	1.0295	0.0116796	0.0400295	Aldh1b1	72535
ENSMUSG00000063275	41.0325	1.03668	0.25142	4.23683e-06	3.75545e-05	Hacd1	30963
ENSMUSG00000043635	11.0965	1.03655	0.403797	0.00100296	0.0050431	Adamts3	330119
ENSMUSG00000096810	23.3905	1.03646	0.253618	5.65952e-06	4.87756e-05	Gm10481	433845
ENSMUSG00000036111	59.273	-1.03581	0.221626	3.78029e-07	4.10555e-06	Lmo1	109594
ENSMUSG00000021319	20.0009	-1.03467	0.790426	0.00902415	0.032531	Sfrp4	20379
ENSMUSG00000084821	20.2222	-1.03408	0.24392	2.78062e-06	2.55054e-05	Gm15880	100504375
ENSMUSG00000038179	21.1868	-1.03217	0.359328	0.000401824	0.00226725	Slamf7	75345
ENSMUSG00000026473	6998.96	1.03194	0.135723	3.92465e-15	1.21035e-13	Glul	14645
ENSMUSG00000061474	92.8358	1.03187	0.147962	4.08339e-13	1.00999e-11	Mrps36	66128
ENSMUSG00000096579	2.63401	-1.03146	0.898243	0.0126479	0.0427659	Gm17121	100417768
ENSMUSG00000062300	489.862	1.03098	0.0983166	1.40331e-26	1.01776e-24	Nectin2	19294
ENSMUSG00000037440	9.47789	-1.03076	0.467985	0.00231413	0.0103539	Vnn1	22361
ENSMUSG00000032243	32.9232	-1.03029	0.248341	3.94725e-06	3.51881e-05	Itga11	319480
ENSMUSG00000031681	172.056	-1.03019	0.121531	3.06671e-18	1.25875e-16	Smad1	17125
ENSMUSG00000037188	12.7292	1.02952	0.516626	0.00358851	0.014988	Grhl3	230824
ENSMUSG00000038065	743.199	-1.02889	0.132364	9.75537e-16	3.2172e-14	Mturn	68235
ENSMUSG00000031802	33.704	-1.02843	0.232723	1.19208e-06	1.18764e-05	Phxr4	18689
ENSMUSG00000057132	4.58697	-1.02842	0.658976	0.00812546	0.0298061	Rpgrip1	77945
ENSMUSG00000021763	79.5708	-1.02776	0.179429	1.34341e-09	2.17128e-08	Cspg4b	408066
ENSMUSG00000062391	4.30377	-1.02707	1.13925	0.0141835	0.0469112	4932435O22Rik	319819
ENSMUSG00000055116	89.5517	1.02691	0.335494	0.000226522	0.00137928	Bmal1	11865
ENSMUSG00000000399	610.933	1.02675	0.0939532	1.12064e-28	9.17748e-27	Ndufa9	66108
ENSMUSG00000026739	178.07	1.02662	0.110463	2.02478e-21	1.03451e-19	Bmi1	12151
ENSMUSG00000044534	6.74192	-1.02651	0.657125	0.00766261	0.0284189	Ackr2	59289
ENSMUSG00000027288	1995.95	1.02618	0.0842894	6.1741e-35	7.23808e-33	Zfp106	20402
ENSMUSG00000020150	42.6718	-1.02617	0.249805	4.57822e-06	4.02883e-05	Gamt	14431
ENSMUSG00000027199	18.8864	-1.02615	0.311615	0.000106799	0.000700104	Gatm	67092
ENSMUSG00000082424	85.3445	1.02535	0.17115	2.60241e-10	4.5685e-09	Gm13292	100040898
ENSMUSG00000079547	25.9489	-1.02501	0.317314	0.000128672	0.000831073	H2-DMb1	14999
ENSMUSG00000032263	371.684	1.02471	0.0879969	3.38927e-32	3.37272e-30	Bckdhb	12040
ENSMUSG00000079164	42.273	-1.02463	0.281951	3.05739e-05	0.000224883	Tlr5	53791
ENSMUSG00000022617	22.4757	1.02436	0.319393	0.000143852	0.000920783	Chkb	12651
ENSMUSG00000036381	42.6476	-1.02309	0.261067	1.04175e-05	8.52321e-05	P2ry14	140795
ENSMUSG00000034949	33.786	-1.0229	0.237489	1.99672e-06	1.90077e-05	Zfr2	103406
ENSMUSG00000022504	86.4009	-1.02285	0.201051	4.49058e-08	5.69761e-07	Ciita	12265
ENSMUSG00000026463	338.105	-1.02244	0.119677	1.61426e-18	6.82216e-17	Atp2b4	381290
ENSMUSG00000073633	8.09362	-1.02244	0.542837	0.00468702	0.018845	Fbxo36	66153
ENSMUSG00000032349	576.315	1.02197	0.106792	1.41909e-22	7.99754e-21	Elovl5	68801
ENSMUSG00000050103	182.161	-1.02135	0.111974	9.71945e-21	4.73955e-19	Agmo	319660
ENSMUSG00000070025	11.2794	1.02045	0.401054	0.00112478	0.00556086	Gm10284	100040634
ENSMUSG00000059173	121.732	-1.0198	0.137941	1.86242e-14	5.35752e-13	Pde1a	18573
ENSMUSG00000041261	26.5978	1.01967	0.278237	2.78898e-05	0.00020683	Car8	12319
ENSMUSG00000020099	257.482	1.01891	0.16866	1.98987e-10	3.54039e-09	Unc5b	107449
ENSMUSG00000022367	5.3242	-1.01818	0.758893	0.00988717	0.0349502	Has2	15117
ENSMUSG00000027282	1801.05	1.01792	0.09845	7.35592e-26	5.18123e-24	Mtch2	56428
ENSMUSG00000084834	55.5329	-1.01785	0.235888	1.89539e-06	1.81035e-05	4930565N06Rik	68306
ENSMUSG00000039145	42.1671	-1.01757	0.200528	4.90096e-08	6.17254e-07	Camk1d	227541
ENSMUSG00000097073	36.1705	-1.017	0.295557	6.29282e-05	0.00043291	9430037G07Rik	320692
ENSMUSG00000037139	48.2289	-1.01657	0.457074	0.00219729	0.0099127	Myom3	242702
ENSMUSG00000060675	393.533	-1.01653	0.132629	2.31749e-15	7.38663e-14	Plaat3	225845
ENSMUSG00000034723	363.881	1.01627	0.109875	2.86354e-21	1.43311e-19	Tmx4	52837
ENSMUSG00000046456	2.79892	-1.01469	1.06509	0.0131637	0.0442044	Tmem150b	330460
ENSMUSG00000030701	34.0473	-1.01461	0.30845	0.000107101	0.000701812	Plekhb1	27276
ENSMUSG00000040003	13.726	-1.01427	0.349288	0.000394316	0.00223037	Magi2	50791
ENSMUSG00000097177	58.5053	-1.01416	0.194333	2.28271e-08	3.04291e-07	9330159M07Rik	319673
ENSMUSG00000078162	49.4316	1.01415	0.184966	5.47156e-09	8.04563e-08	Gm2574	100040053
ENSMUSG00000078528	12.3338	-1.01409	0.356637	0.000469122	0.00260191	Gm17068	100158259
ENSMUSG00000028603	1652.49	1.01314	0.0812826	1.77554e-36	2.26793e-34	Scp2	20280
ENSMUSG00000043252	290.11	1.01294	0.136381	1.56944e-14	4.56844e-13	Tmem64	100201
ENSMUSG00000028015	88.0468	-1.01289	0.140188	6.80583e-14	1.83736e-12	Ctso	229445
ENSMUSG00000035992	409.123	1.01266	0.0812323	2.12441e-36	2.69343e-34	Fnip1	216742
ENSMUSG00000002265	490.774	1.01262	0.149377	1.57934e-12	3.67281e-11	Peg3	18616
ENSMUSG00000038319	16.0738	1.01165	0.474658	0.00284362	0.012297	Kcnh2	16511
ENSMUSG00000021097	127.291	-1.01044	0.163574	8.58502e-11	1.60241e-09	Clmn	94040
ENSMUSG00000110469	36.3809	1.01044	0.211979	2.41381e-07	2.69965e-06	Gapdhrt2	100039229
ENSMUSG00000059772	58.9464	-1.01027	0.168641	3.06966e-10	5.32322e-09	Slx1b	75764
ENSMUSG00000028671	215.456	1.01011	0.17022	3.80001e-10	6.5041e-09	Gale	74246
ENSMUSG00000039428	876.843	1.0101	0.0819833	9.48342e-36	1.15942e-33	Tmem135	72759
ENSMUSG00000020057	104.188	-1.00808	0.186113	7.63207e-09	1.09866e-07	Dram1	71712
ENSMUSG00000041168	1489.78	1.00796	0.0801383	4.19507e-37	5.56611e-35	Lonp1	74142
ENSMUSG00000069184	14.5793	-1.00796	0.372555	0.000683745	0.00364125	Zfp72	238722
ENSMUSG00000037362	8.22953	-1.00795	0.696949	0.00868829	0.0314594	Ccn3	18133
ENSMUSG00000035890	197.982	1.00755	0.149956	2.4968e-12	5.63045e-11	Rnf126	70294
ENSMUSG00000079501	45.2439	1.00734	0.199476	5.66152e-08	7.07094e-07	Gm5138	380687
ENSMUSG00000075389	45.0223	-1.00649	0.268751	2.07977e-05	0.000159272	Reno1	100042332
ENSMUSG00000106617	10.3193	-1.00641	0.439019	0.00206367	0.00939159	Gm36266	108169076
ENSMUSG00000045102	133.283	1.00592	0.161512	6.53702e-11	1.2432e-09	Poln	272158
ENSMUSG00000033006	23.0146	-1.0058	0.362207	0.000559607	0.00305428	Sox10	20665
ENSMUSG00000115338	98.5092	1.00541	0.138476	5.05619e-14	1.39359e-12	Pnp	18950
ENSMUSG00000029070	109.078	-1.00492	0.188207	1.15601e-08	1.62182e-07	Mxra8	74761
ENSMUSG00000001865	8.52512	1.00442	0.55098	0.00512537	0.020354	Cpa3	12873
ENSMUSG00000024781	717.553	1.00397	0.0980072	1.8246e-25	1.23438e-23	Lipa	16889
ENSMUSG00000030884	2615.13	1.00387	0.0841123	1.40125e-33	1.51796e-31	Uqcrc2	67003
ENSMUSG00000021773	22.6699	1.00348	0.282063	4.33245e-05	0.00030975	Comtd1	69156
ENSMUSG00000055612	7.15089	1.00204	0.466091	0.00280702	0.0121664	Cdca7	66953
ENSMUSG00000011179	247.758	1.00184	0.134905	1.44634e-14	4.2173e-13	Odc1	18263
ENSMUSG00000074715	5.90051	-1.00123	0.818555	0.0116271	0.0399137	Ccl28	56838
ENSMUSG00000025757	377.912	1.00123	0.110067	1.35279e-20	6.54076e-19	Hspa4l	18415
ENSMUSG00000032959	687.765	1.00099	0.0865825	9.07283e-32	8.67545e-30	Pebp1	23980
ENSMUSG00000085069	112.648	-1.0009	0.13081	2.75854e-15	8.67925e-14	Prdm16os	100042178
ENSMUSG00000055963	5.17183	-1.00014	0.600374	0.00717175	0.0269192	Triqk	208820
ENSMUSG00000038679	164.414	-0.999345	0.156338	2.11829e-11	4.30091e-10	Trps1	83925
ENSMUSG00000032038	62.8502	-0.998745	0.194579	3.68917e-08	4.73697e-07	St3gal4	20443
ENSMUSG00000037731	88.2889	-0.998379	0.173893	1.22671e-09	1.99207e-08	Themis2	230787
ENSMUSG00000026656	58.5627	-0.997416	0.271574	2.7418e-05	0.000203684	Fcgr2b	14130
ENSMUSG00000060336	6.40713	-0.996942	0.572957	0.00623545	0.023935	Zfp937	245174
ENSMUSG00000074863	17.3119	-0.996821	0.362608	0.000625103	0.00336455	Platr25	435366
ENSMUSG00000090386	47.0219	-0.996222	0.241355	4.37077e-06	3.85619e-05	Mir99ahg	77994
ENSMUSG00000038608	135.551	-0.995997	0.163971	1.61229e-10	2.90179e-09	Dock10	210293
ENSMUSG00000020775	326.049	0.995688	0.108769	6.89031e-21	3.38892e-19	Mrpl38	60441
ENSMUSG00000045689	3.65436	-0.994781	0.966198	0.0139755	0.0464115	Pcdhb4	93875
ENSMUSG00000060063	7.74902	-0.994591	0.564179	0.00577034	0.0224415	Alox5ap	11690
ENSMUSG00000025076	52.398	-0.994525	0.1903	2.39423e-08	3.18164e-07	Casp7	12369
ENSMUSG00000032425	43.2595	-0.99395	0.216155	5.83025e-07	6.14853e-06	Zfp949	71640
ENSMUSG00000080573	4.30131	0.993909	0.803924	0.0121118	0.0412878	Mir467f	100316749
ENSMUSG00000039903	19.1345	-0.99335	0.363536	0.000679537	0.00362335	Eva1c	70967
ENSMUSG00000079450	11.2809	-0.99276	0.437807	0.00220255	0.00992858	Cldn34c1	73061
ENSMUSG00000048794	9.73557	-0.992688	0.504779	0.00409003	0.0167516	Cfap100	243538
ENSMUSG00000030889	130.115	0.992556	0.206577	1.93881e-07	2.2035e-06	Vwa3a	233813
ENSMUSG00000038683	148.092	0.991994	0.131036	5.14151e-15	1.56309e-13	Pak1ip1	68083
ENSMUSG00000103114	32.3395	0.991987	0.219031	7.60181e-07	7.82868e-06	Gm32200	102634668
ENSMUSG00000028247	146.455	0.991963	0.156877	3.43637e-11	6.78396e-10	Coq3	230027
ENSMUSG00000086446	77.8541	-0.991747	0.260802	1.64815e-05	0.000129759	Prkag2os1	71161
ENSMUSG00000095609	15.4003	-0.991233	0.421883	0.00173777	0.00812889	Anxa2r1	100861753
ENSMUSG00000024208	38.3839	0.991108	0.24717	7.37097e-06	6.19654e-05	Uqcc2	67267
ENSMUSG00000024507	1622.5	0.990516	0.0669705	2.6833e-50	5.9646e-48	Hsd17b4	15488
ENSMUSG00000028229	273.794	0.990422	0.117647	5.30738e-18	2.13242e-16	Rmdn1	66302
ENSMUSG00000052142	15.483	-0.989296	0.426958	0.00192051	0.00881745	Rasal3	320484
ENSMUSG00000063412	3.58969	0.98921	0.643923	0.0092471	0.0331393	Erhrt-ps	100042777
ENSMUSG00000022894	236.96	-0.989133	0.175588	2.24096e-09	3.5157e-08	Adamts5	23794
ENSMUSG00000028211	246.599	-0.988965	0.251348	9.86213e-06	8.13103e-05	Trp53inp1	60599
ENSMUSG00000027555	156.684	0.988686	0.149622	5.5177e-12	1.20307e-10	Car13	71934
ENSMUSG00000016344	251.29	0.988431	0.126796	8.80963e-16	2.93929e-14	Ppdpf	66496
ENSMUSG00000024900	230.941	0.98832	0.131434	7.94932e-15	2.37453e-13	Cpt1a	12894
ENSMUSG00000042961	68.9563	-0.987969	0.182751	8.52283e-09	1.22277e-07	Egflam	268780
ENSMUSG00000002379	146.548	0.987786	0.165375	3.2133e-10	5.55544e-09	Ndufa11	69875
ENSMUSG00000032417	14.5088	0.987545	1.11316	0.0128471	0.0433429	Rwdd2a	69519
ENSMUSG00000107149	5.2963	0.987308	0.831962	0.0122333	0.0416089	Gm30708	115490103
ENSMUSG00000031398	38.5199	-0.985435	0.239135	4.63347e-06	4.07536e-05	Plxna3	18846
ENSMUSG00000044566	8.4956	-0.985194	0.542619	0.00556027	0.021773	Cage1	71213
ENSMUSG00000115324	5.90157	-0.985144	0.651062	0.00866752	0.0314108	4930527F14Rik	67651
ENSMUSG00000031996	6384.8	-0.984816	0.0645721	2.25786e-53	5.52079e-51	Aplp2	11804
ENSMUSG00000038068	194.862	-0.984676	0.190282	2.92454e-08	3.82694e-07	Rnf144b	218215
ENSMUSG00000096438	40.6991	0.983597	0.205443	2.21622e-07	2.49887e-06	Gapdh-ps15	100042025
ENSMUSG00000086782	19.4713	-0.982846	0.330556	0.000328449	0.00190567	E130102H24Rik	77866
ENSMUSG00000020668	90.5884	-0.981914	0.159414	1.0878e-10	2.00801e-09	Kif3c	16570
ENSMUSG00000010663	111.533	-0.981755	0.16326	2.53565e-10	4.45588e-09	Fads1	76267
ENSMUSG00000048537	1058.58	-0.981748	0.159454	9.7598e-11	1.81181e-09	Phldb1	102693
ENSMUSG00000000560	14.8043	-0.981737	0.481708	0.00352669	0.0147747	Gabra2	14395
ENSMUSG00000027187	3038.13	0.98171	0.0743956	1.34298e-40	1.99883e-38	Cat	12359
ENSMUSG00000041161	51.6278	0.98071	0.17466	2.69628e-09	4.17265e-08	Otud3	73162
ENSMUSG00000025732	540.975	0.979681	0.112348	3.92728e-19	1.74143e-17	Mcrip2	68241
ENSMUSG00000021177	39.8903	-0.979456	0.268512	3.17468e-05	0.00023311	Tdp1	104884
ENSMUSG00000046079	333.752	0.979186	0.0984445	3.89523e-24	2.46018e-22	Lrrc8d	231549
ENSMUSG00000022452	180.752	0.978223	0.120078	5.23755e-17	1.92787e-15	Smdt1	69029
ENSMUSG00000031075	742.285	-0.977445	0.115409	3.35881e-18	1.37206e-16	Ano1	101772
ENSMUSG00000071984	172.827	-0.97692	0.280314	5.77474e-05	0.00040065	Fndc1	68655
ENSMUSG00000030990	149.268	0.97685	0.126737	1.96211e-15	6.27728e-14	Pgap2	233575
ENSMUSG00000013483	5.63037	-0.976798	0.636936	0.00872093	0.0315527	Card14	170720
ENSMUSG00000000901	38.6826	-0.976786	0.236577	4.52785e-06	3.98861e-05	Mmp11	17385
ENSMUSG00000027797	32.6922	-0.976607	0.284347	6.97041e-05	0.000473435	Dclk1	13175
ENSMUSG00000011254	26.145	0.9763	0.282856	6.62143e-05	0.000453147	Thg1l	66628
ENSMUSG00000047617	216.783	-0.9761	0.100867	5.04417e-23	2.91676e-21	Paxx	227622
ENSMUSG00000029009	309.025	0.974551	0.132646	2.8142e-14	7.9748e-13	Mthfr	17769
ENSMUSG00000045968	32.5727	-0.97417	0.336892	0.000416917	0.00234196	Teddm2	240817
ENSMUSG00000026687	573.232	0.973827	0.0894982	2.07988e-28	1.67921e-26	Aldh9a1	56752
ENSMUSG00000033849	134.607	-0.973773	0.20298	2.03293e-07	2.3013e-06	B3galt2	26878
ENSMUSG00000078370	6.02791	0.973664	0.535575	0.00597124	0.0230815	Gm6316	622339
ENSMUSG00000039982	213.163	0.973453	0.157213	8.02017e-11	1.50684e-09	Dtx4	207521
ENSMUSG00000031971	6.10913	0.973122	0.583342	0.00723612	0.0271133	Ccsap	73420
ENSMUSG00000037490	18.6506	0.972477	0.370122	0.000910875	0.00464695	Slc2a12	353169
ENSMUSG00000074862	47.8811	0.972303	0.241636	7.30005e-06	6.14295e-05	BC025920	268319
ENSMUSG00000063884	596.589	0.971888	0.0732161	4.30424e-41	6.57781e-39	Ptcd3	69956
ENSMUSG00000016194	307.266	-0.971209	0.317696	0.000242507	0.00146204	Hsd11b1	15483
ENSMUSG00000020053	109.437	-0.970663	0.188319	3.19392e-08	4.15088e-07	Igf1	16000
ENSMUSG00000036570	164.502	0.970462	0.144733	2.83702e-12	6.37249e-11	Fxyd1	56188
ENSMUSG00000053199	29.599	0.970298	0.393299	0.00134892	0.0065092	Arhgap20	244867
ENSMUSG00000022244	150.74	0.969326	0.137752	2.87541e-13	7.20578e-12	Amacr	17117
ENSMUSG00000070867	64.5398	-0.968245	0.270798	4.15841e-05	0.000298554	Trabd2b	666048
ENSMUSG00000015016	892.144	0.967797	0.0648966	5.63735e-51	1.26959e-48	Acsf3	257633
ENSMUSG00000072572	9.17183	0.96701	0.445856	0.00293986	0.0126556	Slc39a2	214922
ENSMUSG00000005611	92.0603	-0.965882	0.165179	7.46483e-10	1.23574e-08	Irag1	17540
ENSMUSG00000035681	16.8091	-0.965378	0.315747	0.000254119	0.00152293	Kcnc2	268345
ENSMUSG00000027386	29.1407	-0.964409	0.314418	0.000241532	0.00145668	Fbln7	70370
ENSMUSG00000049571	11.8377	-0.963892	0.402229	0.00173866	0.00813087	Cfap46	212124
ENSMUSG00000032511	28.2938	0.963328	0.267319	3.81908e-05	0.000275695	Scn5a	20271
ENSMUSG00000028649	5905.92	0.963119	0.0938141	1.36529e-25	9.4227e-24	Macf1	11426
ENSMUSG00000042709	893.363	0.962605	0.0714315	3.71553e-42	5.94345e-40	Atpaf2	246782
ENSMUSG00000056602	1469.61	-0.962089	0.101151	2.59111e-22	1.4124e-20	Fry	320365
ENSMUSG00000060176	4.50255	-0.961211	0.760619	0.0122299	0.0416075	Kif27	75050
ENSMUSG00000033208	305.988	0.960896	0.12899	1.34896e-14	3.94006e-13	S100b	20203
ENSMUSG00000038530	70.1167	0.960514	0.201578	2.50761e-07	2.79794e-06	Rgs4	19736
ENSMUSG00000027999	263.086	0.960218	0.154902	8.35345e-11	1.5626e-09	Pla2g12a	66350
ENSMUSG00000044221	703.863	0.959033	0.115179	1.21455e-17	4.7139e-16	Grsf1	231413
ENSMUSG00000049265	3630.95	0.958734	0.112777	1.88736e-18	7.89829e-17	Kcnk3	16527
ENSMUSG00000032657	46.4272	-0.958258	0.205884	4.23287e-07	4.56521e-06	Entrep3	68521
ENSMUSG00000069307	11.6636	0.958254	0.31816	0.000311662	0.00182186	H2bc23	665596
ENSMUSG00000028348	11.2863	0.957629	0.838237	0.0125366	0.0424517	Cavin4	68016
ENSMUSG00000023067	429.571	0.957355	0.184272	2.76497e-08	3.62645e-07	Cdkn1a	12575
ENSMUSG00000098192	8.71351	0.956981	0.42012	0.00239544	0.0106577	Gm3534	100041831
ENSMUSG00000023307	812.47	0.956751	0.101779	7.7091e-22	4.04751e-20	Marchf5	69104
ENSMUSG00000019577	9389.8	0.955646	0.185717	3.69564e-08	4.74172e-07	Pdk4	27273
ENSMUSG00000064354	22811.5	0.955478	0.157868	2.53501e-10	4.45588e-09	COX2	17709
ENSMUSG00000067455	7.2901	0.955384	0.48182	0.00435684	0.017692	H4c11	319159
ENSMUSG00000027796	7.98086	0.954821	0.499154	0.00493964	0.0197079	Smad9	55994
ENSMUSG00000022559	168.341	0.952871	0.151694	4.67852e-11	9.05855e-10	Fbxl6	30840
ENSMUSG00000053411	171.833	-0.952632	0.147423	1.44179e-11	2.99487e-10	Cbx7	52609
ENSMUSG00000024180	90.8907	0.952557	0.152503	6.18877e-11	1.17959e-09	Pgap6	60455
ENSMUSG00000069844	135.95	0.951983	0.114365	1.26057e-17	4.88142e-16	Sco1	52892
ENSMUSG00000076617	110.533	0.951557	0.244004	1.23868e-05	9.98235e-05	Ighm	16019
ENSMUSG00000028251	43.3914	0.951145	0.231431	5.18033e-06	4.50312e-05	Tstd3	77032
ENSMUSG00000041199	34.2153	-0.951108	0.250705	1.90845e-05	0.000147605	Rpusd1	106707
ENSMUSG00000053111	3.93189	0.950638	1.10696	0.0147382	0.0483541	Fank1	66930
ENSMUSG00000004105	684.379	-0.949047	0.0894855	4.208e-27	3.21536e-25	Angptl2	26360
ENSMUSG00000030095	292.026	-0.948995	0.117282	8.47167e-17	3.05266e-15	Tmem43	74122
ENSMUSG00000025980	1821.37	0.948906	0.0702508	2.69957e-42	4.40056e-40	Hspd1	15510
ENSMUSG00000030380	29.3661	-0.94857	0.273497	6.657e-05	0.000455037	Mzf1	109889
ENSMUSG00000029570	194.886	-0.948252	0.158363	2.86616e-10	4.99563e-09	Lfng	16848
ENSMUSG00000108015	5.96924	0.947853	0.7865	0.0126815	0.0428372	Gm32591	102635189
ENSMUSG00000050605	12.9397	-0.947393	0.439496	0.00299644	0.01287	Zfp61	22719
ENSMUSG00000034463	40.6896	-0.946927	0.268195	5.15025e-05	0.000361574	Scara3	219151
ENSMUSG00000015134	12.1849	-0.946914	0.570332	0.00733946	0.0274193	Aldh1a3	56847
ENSMUSG00000031283	27.4118	-0.946901	0.340392	0.000603756	0.0032599	Chrdl1	83453
ENSMUSG00000028145	37.0653	0.946062	0.256218	2.85878e-05	0.000211273	Them4	75778
ENSMUSG00000024695	779.079	0.943841	0.065345	4.26808e-48	8.69672e-46	Zfp91	109910
ENSMUSG00000032332	734.57	-0.943339	0.452172	0.00323337	0.0137292	Col12a1	12816
ENSMUSG00000079311	18.8885	0.94307	0.276207	8.54784e-05	0.000572397	Gm3222	100041236
ENSMUSG00000095217	7.85601	0.943021	0.564482	0.0074073	0.0276518	H2bc15	319187
ENSMUSG00000028944	779.734	-0.942938	0.144476	9.52863e-12	2.01597e-10	Prkag2	108099
ENSMUSG00000028455	204.232	0.942811	0.119052	3.54657e-16	1.21406e-14	Stoml2	66592
ENSMUSG00000028369	999.181	-0.942618	0.26995	5.7262e-05	0.000397605	Svep1	64817
ENSMUSG00000053963	8.44753	-0.942532	0.518555	0.00590005	0.0228422	Stum	381310
ENSMUSG00000027469	15.384	0.942342	0.401267	0.00194551	0.00891551	Tpx2	72119
ENSMUSG00000022210	377.489	0.941608	0.0898921	1.57502e-26	1.13747e-24	Dhrs4	28200
ENSMUSG00000038301	534.431	0.94158	0.134134	3.30849e-13	8.20697e-12	Snx10	71982
ENSMUSG00000055541	17.8686	-0.941265	0.344341	0.000688259	0.00366301	Lair1	52855
ENSMUSG00000031214	235.163	-0.940858	0.126748	1.61199e-14	4.68434e-13	Ophn1	94190
ENSMUSG00000026131	3680.21	-0.940848	0.0859347	1.01961e-28	8.39025e-27	Dst	13518
ENSMUSG00000059013	294.853	-0.940719	0.114136	2.56147e-17	9.63562e-16	Sh2d3c	27387
ENSMUSG00000029507	93.5168	0.940299	0.182167	3.53873e-08	4.56435e-07	Pus1	56361
ENSMUSG00000019558	307.788	-0.940224	0.118343	2.80711e-16	9.6868e-15	Slc6a8	102857
ENSMUSG00000046844	51.1436	-0.940164	0.338465	0.000622214	0.00335111	Vat1l	270097
ENSMUSG00000024664	394.522	-0.939879	0.313149	0.000312658	0.00182457	Fads3	60527
ENSMUSG00000020733	72.6542	0.93972	0.236378	9.23393e-06	7.65736e-05	Nherf1	26941
ENSMUSG00000084383	4.66995	-0.939684	0.841013	0.0141491	0.0468154	Gm13370	100046290
ENSMUSG00000031562	7.41018	0.939445	0.566534	0.00765441	0.0284008	Dctd	320685
ENSMUSG00000036545	280.665	-0.93942	0.16627	2.26253e-09	3.54304e-08	Adamts2	216725
ENSMUSG00000098091	6.59526	0.939343	0.499372	0.00591486	0.0228943	Gm16470	676923
ENSMUSG00000055357	5.68265	-0.938514	0.783612	0.0126707	0.0428177	Capza1b	66747
ENSMUSG00000027358	18.103	-0.937213	0.325889	0.000472046	0.00261559	Bmp2	12156
ENSMUSG00000030865	10.6408	-0.9372	0.361444	0.00106281	0.00529733	Chp2	70261
ENSMUSG00000021090	9.20558	-0.936925	0.508821	0.00573268	0.0223463	Lrrc9	78257
ENSMUSG00000080994	32.2346	0.93647	0.233695	9.03931e-06	7.50324e-05	Gm13464	100041245
ENSMUSG00000023960	193.211	-0.936368	0.123324	4.37504e-15	1.34199e-13	Enpp5	83965
ENSMUSG00000074771	334.486	-0.935777	0.145678	1.8581e-11	3.79061e-10	Ankef1	319196
ENSMUSG00000061393	54.4051	-0.935119	0.239384	1.25194e-05	0.000100743	Acvr2b	11481
ENSMUSG00000051234	205.511	0.934956	0.13875	2.86609e-12	6.42094e-11	Rnf7	19823
ENSMUSG00000021484	1189.12	0.934802	0.0580781	6.37748e-59	1.91503e-56	Lman2	66890
ENSMUSG00000028689	32.1373	0.934738	0.214416	1.82132e-06	1.7474e-05	Ccdc163	68394
ENSMUSG00000042745	77.8449	0.934711	0.272646	7.61262e-05	0.0005144	Id1	15901
ENSMUSG00000051008	54.3452	-0.93435	0.197904	3.28631e-07	3.59875e-06	4930412M03Rik	100504140
ENSMUSG00000030612	38.982	0.934254	0.24973	2.39629e-05	0.000180364	Mrpl46	67308
ENSMUSG00000055782	439.299	-0.934206	0.169289	4.79521e-09	7.09376e-08	Abcd2	26874
ENSMUSG00000034164	16.6991	-0.932848	0.325291	0.000475185	0.00263043	Emid1	140703
ENSMUSG00000024174	40.4153	-0.932441	0.223972	4.27801e-06	3.78998e-05	Pot1b	72836
ENSMUSG00000020905	25.5141	0.931244	0.287512	0.000150916	0.000960608	Usp43	216835
ENSMUSG00000087403	26.0763	-0.930902	0.256629	3.79926e-05	0.000274496	Kantr	72997
ENSMUSG00000048796	99.1979	-0.930143	0.151946	1.36838e-10	2.48369e-09	Cyb561d1	72023
ENSMUSG00000020097	1073.65	0.92967	0.0991311	1.03396e-21	5.37911e-20	Sgpl1	20397
ENSMUSG00000073418	464.884	-0.929589	0.259868	4.36922e-05	0.000312249	C4b	12268
ENSMUSG00000052911	1364	-0.929158	0.0788696	6.86215e-33	7.11834e-31	Lamb2	16779
ENSMUSG00000021182	242.16	-0.928407	0.169599	6.34521e-09	9.26661e-08	Ccdc88c	68339
ENSMUSG00000020364	17.5876	-0.927741	0.301966	0.00027284	0.00162602	Zfp354a	21408
ENSMUSG00000031458	9.70473	0.927584	0.423765	0.00292272	0.0125869	Coprs	66423
ENSMUSG00000038375	3640.6	0.927458	0.0825552	5.36116e-30	4.75449e-28	Trp53inp2	68728
ENSMUSG00000075027	22.9843	-0.92712	0.349644	0.000911774	0.00465015	4631405J19Rik	433456
ENSMUSG00000006315	196.425	0.926642	0.135376	1.13071e-12	2.68051e-11	Tmem147	69804
ENSMUSG00000057969	74.5079	-0.926535	0.185985	8.91049e-08	1.06726e-06	Sema3b	20347
ENSMUSG00000017144	60.9298	-0.926104	0.181704	4.9299e-08	6.20443e-07	Rnd3	74194
ENSMUSG00000049119	28.9355	-0.92605	0.314217	0.000381263	0.00216441	Fam110b	242297
ENSMUSG00000020387	147.071	-0.924058	0.206398	1.04054e-06	1.04764e-05	Jade2	76901
ENSMUSG00000016528	1437.21	0.923854	0.101385	1.32184e-20	6.40923e-19	Mapkapk2	17164
ENSMUSG00000027523	1179.72	0.921532	0.219101	3.59563e-06	3.23059e-05	Gnas	14683
ENSMUSG00000021453	91.3385	0.921398	0.387201	0.00184933	0.00855027	Gadd45g	23882
ENSMUSG00000039007	150.34	-0.920651	0.122146	7.16629e-15	2.14813e-13	Cpq	54381
ENSMUSG00000021094	497.429	0.920453	0.112004	3.21539e-17	1.20426e-15	Dhrs7	66375
ENSMUSG00000022253	222.4	0.919501	0.110227	1.15204e-17	4.49163e-16	Nadk2	68646
ENSMUSG00000026825	71.0893	-0.919449	0.214205	2.44524e-06	2.26721e-05	Dnm1	13429
ENSMUSG00000048138	83.0768	-0.919149	0.238757	1.55299e-05	0.000123004	Dmrt2	226049
ENSMUSG00000090264	5.07946	-0.918993	0.711412	0.0130838	0.0439965	Eif4ebp3	108112
ENSMUSG00000027954	43.2644	-0.918666	0.199767	5.85915e-07	6.17334e-06	Efna1	13636
ENSMUSG00000036564	15.3215	-0.918611	0.401666	0.00233091	0.0104096	Ndrg4	234593
ENSMUSG00000051427	114.478	-0.9184	0.156313	6.14993e-10	1.02896e-08	Ccdc157	216516
ENSMUSG00000024014	367.311	0.918322	0.151177	1.82257e-10	3.25288e-09	Pim1	18712
ENSMUSG00000047216	26.7603	-0.917902	0.293517	0.000215974	0.00131975	Cdh19	227485
ENSMUSG00000005354	1224.04	0.91781	0.0819709	7.16906e-30	6.2926e-28	Txn2	56551
ENSMUSG00000024968	41.3626	0.917037	0.22541	6.60631e-06	5.6116e-05	Rcor2	104383
ENSMUSG00000062012	19.9467	-0.916998	0.347547	0.000951484	0.00482536	Zfp13	22654
ENSMUSG00000029676	52.2315	-0.916973	0.181521	6.56902e-08	8.08887e-07	Pot1a	101185
ENSMUSG00000040972	77.8234	0.91695	0.212641	2.27731e-06	2.13113e-05	Igsf21	230868
ENSMUSG00000059248	1464.6	0.916202	0.0814053	3.52084e-30	3.20546e-28	Septin9	53860
ENSMUSG00000027843	14.1998	-0.916044	0.453175	0.00415158	0.0169631	Ptpn22	19260
ENSMUSG00000048376	160.241	0.915965	0.136561	3.01582e-12	6.73874e-11	F2r	14062
ENSMUSG00000057531	537.627	0.915791	0.110866	2.24025e-17	8.48322e-16	Dtnbp1	94245
ENSMUSG00000029066	71.1428	0.915643	0.177782	3.87783e-08	4.96804e-07	Mrpl20	66448
ENSMUSG00000005958	18.1151	-0.915053	0.409845	0.00262503	0.0115205	Ephb3	13845
ENSMUSG00000056999	798.803	0.915019	0.0759186	2.98135e-34	3.37939e-32	Ide	15925
ENSMUSG00000039741	432.84	-0.914896	0.149013	1.20729e-10	2.21242e-09	Bahcc1	268515
ENSMUSG00000044811	8.98691	-0.914527	0.525884	0.00697072	0.0262799	Cd300c2	140497
ENSMUSG00000034792	7.33402	-0.914452	0.443861	0.00411326	0.0168226	Gna15	14676
ENSMUSG00000045502	12.2304	-0.914194	0.556429	0.00826513	0.0302019	Hcar2	80885
ENSMUSG00000071856	376.747	0.914142	0.117471	1.14586e-15	3.74285e-14	Mcc	328949
ENSMUSG00000037001	25.0466	-0.913901	0.261964	6.4703e-05	0.000443514	Zfp39	22698
ENSMUSG00000043067	227.116	0.913753	0.111722	4.47018e-17	1.65969e-15	Dpy19l1	244745
ENSMUSG00000019767	22.0097	-0.913089	0.373422	0.00171341	0.00803644	Ccdc170	100504234
ENSMUSG00000078139	105.502	0.912824	0.141898	1.94775e-11	3.96405e-10	AK157302	432732
ENSMUSG00000020553	64.0926	0.912486	0.194374	3.8634e-07	4.19315e-06	Pctp	18559
ENSMUSG00000007950	53.2926	0.91216	0.190642	2.52299e-07	2.81326e-06	Abhd8	64296
ENSMUSG00000034930	39.8392	-0.911804	0.234083	1.39089e-05	0.000110882	Rtkn	20166
ENSMUSG00000025937	440.63	0.911336	0.101843	5.72036e-20	2.66059e-18	Lactb2	212442
ENSMUSG00000043004	27.8317	-0.910762	0.288899	0.000209105	0.00128327	Gng2	14702
ENSMUSG00000042340	29.1279	-0.910368	0.313309	0.000459168	0.00255083	Ctf1	13019
ENSMUSG00000107002	144.596	0.910323	0.140264	1.33195e-11	2.78021e-10	Ncbp2as2	106264
ENSMUSG00000006494	862.474	0.910316	0.143192	3.08431e-11	6.12426e-10	Pdk1	228026
ENSMUSG00000025488	436.131	0.909734	0.181246	7.62455e-08	9.27518e-07	Cox8b	12869
ENSMUSG00000004789	6342.84	0.909548	0.0636157	4.4637e-47	8.7817e-45	Dlst	78920
ENSMUSG00000020453	75.1487	-0.909419	0.185469	1.36212e-07	1.58599e-06	Patz1	56218
ENSMUSG00000030255	192.849	-0.90876	0.119294	3.84554e-15	1.18809e-13	Sspn	16651
ENSMUSG00000021311	270.042	-0.908093	0.10128	4.51297e-20	2.12209e-18	Mtr	238505
ENSMUSG00000053604	78.6329	0.907986	0.165846	6.60616e-09	9.61488e-08	Rpia	19895
ENSMUSG00000045817	922.484	0.907941	0.163414	4.20573e-09	6.28693e-08	Zfp36l2	12193
ENSMUSG00000051243	8.32068	-0.907807	0.638826	0.0110059	0.0381949	Islr2	320563
ENSMUSG00000010914	470.62	0.907688	0.133742	1.8495e-12	4.23208e-11	Pdhx	27402
ENSMUSG00000028453	51.6682	-0.907419	0.196699	6.01992e-07	6.33294e-06	Fancg	60534
ENSMUSG00000034855	28.9051	-0.907001	0.309587	0.000421184	0.0023636	Cxcl10	15945
ENSMUSG00000021831	189.983	0.90666	0.121006	1.05651e-14	3.11242e-13	Ero1a	50527
ENSMUSG00000050312	104.469	0.906414	0.133276	1.58988e-12	3.69232e-11	Nsun3	106338
ENSMUSG00000038552	11.9101	-0.906379	0.504343	0.00651163	0.0248115	Fndc4	64339
ENSMUSG00000043895	45.2389	-0.906161	0.277943	0.00014532	0.000928791	S1pr2	14739
ENSMUSG00000031924	1550.67	0.90564	0.101938	1.06689e-19	4.89566e-18	Cyb5b	66427
ENSMUSG00000033152	11.8207	-0.905628	0.494234	0.00627499	0.0240598	Podxl2	319655
ENSMUSG00000066800	32.4104	-0.905598	0.276594	0.000138235	0.000888152	Rnasel	24014
ENSMUSG00000024036	19.8956	-0.905578	0.381795	0.00198869	0.00908174	Slc37a1	224674
ENSMUSG00000009394	57.9812	-0.905124	0.258445	6.08448e-05	0.000420097	Syn2	20965
ENSMUSG00000052783	19.733	-0.904772	0.293607	0.000265707	0.00158572	Grk4	14772
ENSMUSG00000020649	12.5936	0.904251	0.398184	0.00254538	0.0112257	Rrm2	20135
ENSMUSG00000029405	650.396	0.903801	0.0907944	3.9116e-24	2.46143e-22	G3bp2	23881
ENSMUSG00000067547	19.4057	0.903406	0.273563	0.000131096	0.000845453	Gm7666	665511
ENSMUSG00000038459	399.087	0.903345	0.105485	1.69042e-18	7.10891e-17	Abhd17c	70178
ENSMUSG00000002289	2138.84	-0.903248	0.241381	2.55303e-05	0.000191154	Angptl4	57875
ENSMUSG00000068129	22.493	0.902717	0.479815	0.00570155	0.02226	Cst7	13011
ENSMUSG00000028238	15.4751	-0.901724	0.438504	0.0039085	0.0161239	Atp6v0d2	242341
ENSMUSG00000028917	476.067	0.901606	0.159154	2.24555e-09	3.51968e-08	Plekhm2	69582
ENSMUSG00000020386	284.434	0.901143	0.126398	1.46e-13	3.78626e-12	Sar1b	66397
ENSMUSG00000027254	119.461	-0.900991	0.148991	2.22973e-10	3.9385e-09	Map1a	17754
ENSMUSG00000026162	22.6672	0.900138	0.296975	0.00031907	0.00185819	Nhej1	75570
ENSMUSG00000027274	86.8011	0.899811	0.169533	1.64209e-08	2.24489e-07	Mkks	59030
ENSMUSG00000085143	5.71875	0.899716	0.735699	0.0142455	0.0470616	Gm11520	102640811
ENSMUSG00000027316	29.6581	-0.899696	0.233099	1.58045e-05	0.000124774	Gfra4	14588
ENSMUSG00000071226	392.658	-0.899663	0.112945	2.59509e-16	8.99139e-15	Cecr2	330409
ENSMUSG00000040550	291.439	0.899396	0.0921331	2.67158e-23	1.58224e-21	Otud6b	72201
ENSMUSG00000020183	48.0089	0.89933	0.198782	8.92038e-07	9.099e-06	Cpm	70574
ENSMUSG00000081058	25.7839	0.899122	0.262797	8.63873e-05	0.000577806	H3c15	97114
ENSMUSG00000047976	45.9597	-0.897605	0.237001	2.14453e-05	0.0001635	Kcna1	16485
ENSMUSG00000000915	289.395	0.897391	0.10655	6.13234e-18	2.44665e-16	Hip1r	29816
ENSMUSG00000004233	79.1336	0.896724	0.154921	1.10481e-09	1.79923e-08	Wars2	70560
ENSMUSG00000001918	3965.46	-0.896039	0.0941119	2.57987e-22	1.41077e-20	Slc1a5	20514
ENSMUSG00000032443	9.6253	-0.895925	0.46406	0.00569022	0.0222208	Zcwpw2	100039681
ENSMUSG00000021903	391.105	-0.894789	0.224892	9.76244e-06	8.05685e-05	Galnt15	78754
ENSMUSG00000067847	52.1724	0.894567	0.202643	1.5015e-06	1.46437e-05	Romo1	67067
ENSMUSG00000033722	107.681	-0.894043	0.161488	4.64827e-09	6.90623e-08	BC034090	207792
ENSMUSG00000062585	10.9667	-0.893494	0.39033	0.00257077	0.0113143	Cnr2	12802
ENSMUSG00000039043	109.236	-0.893244	0.174005	4.25851e-08	5.42326e-07	Arpin	70420
ENSMUSG00000052565	33.7804	0.893236	0.278277	0.000179774	0.001123	H1f3	14957
ENSMUSG00000028597	17.8558	0.893142	0.382697	0.00222993	0.0100241	Gpx7	67305
ENSMUSG00000022203	79.9404	-0.892833	0.197236	9.44846e-07	9.60331e-06	Efs	13644
ENSMUSG00000030340	14.7601	0.892402	0.360665	0.00160921	0.00762126	Scnn1a	20276
ENSMUSG00000022758	75.5251	0.891947	0.206259	2.25772e-06	2.11812e-05	P2rx6	18440
ENSMUSG00000086392	7.9774	0.8917	0.531652	0.00865365	0.0313739	Mccc1os	654424
ENSMUSG00000022770	524.458	0.891635	0.102823	7.04721e-19	3.04596e-17	Dlg1	13383
ENSMUSG00000037926	950.629	-0.891439	0.106892	1.17271e-17	4.56183e-16	Ssh2	237860
ENSMUSG00000038347	21.0699	-0.891349	0.31387	0.000568988	0.00309758	Tcte2	21646
ENSMUSG00000079499	131.534	0.89126	0.136755	1.12036e-11	2.35579e-10	6530402F18Rik	76220
ENSMUSG00000034401	76.2293	-0.891128	0.177487	7.79343e-08	9.46046e-07	Spata6	67946
ENSMUSG00000041957	147.405	-0.890673	0.288885	0.000260284	0.00155553	Pkp2	67451
ENSMUSG00000060152	73.8368	0.890192	0.174511	5.32204e-08	6.6783e-07	Pop5	117109
ENSMUSG00000059343	23.7997	0.890077	0.282357	0.000221396	0.00134999	Aldoart1	353204
ENSMUSG00000071203	11.4436	-0.889415	0.392927	0.00267083	0.0116766	Naip5	17951
ENSMUSG00000009863	2457.38	0.889147	0.144399	1.169e-10	2.14915e-09	Sdhb	67680
ENSMUSG00000032878	200.128	-0.888767	0.19431	7.25566e-07	7.49475e-06	Ccdc85a	216613
ENSMUSG00000054150	300.65	-0.888727	0.18403	2.02159e-07	2.29149e-06	Syne3	212073
ENSMUSG00000020448	234.596	0.888368	0.103953	2.03724e-18	8.48403e-17	Rnf185	193670
ENSMUSG00000049687	6.16461	-0.887885	0.54341	0.0090777	0.0326622	Pheta2	338368
ENSMUSG00000058492	31.6401	0.887878	0.220566	8.52542e-06	7.09733e-05	Scp2-ps2	20282
ENSMUSG00000091269	5.24777	-0.887772	0.50844	0.00782164	0.0289162	Gm6682	626534
ENSMUSG00000025728	887.497	0.887141	0.0792848	7.83113e-30	6.83866e-28	Pigq	14755
ENSMUSG00000030643	71.5533	-0.887011	0.170502	3.07192e-08	3.99536e-07	Rab30	75985
ENSMUSG00000028028	32.2358	-0.8867	0.277405	0.000185565	0.00115496	Alpk1	71481
ENSMUSG00000020928	12.845	0.886367	0.3511	0.00146524	0.0070053	Higd1b	75689
ENSMUSG00000046062	1072.38	0.886256	0.124096	1.61838e-13	4.17172e-12	Ppp1r15b	108954
ENSMUSG00000068740	160.174	-0.885219	0.128819	1.04215e-12	2.47743e-11	Celsr2	53883
ENSMUSG00000033590	299.911	-0.884825	0.12541	2.79797e-13	7.022e-12	Myo5c	208943
ENSMUSG00000017167	529.916	0.884729	0.113725	1.1347e-15	3.71347e-14	Cntnap1	53321
ENSMUSG00000085828	8.88828	-0.884581	0.47789	0.00642127	0.0245327	Gm15612	100038356
ENSMUSG00000027499	77.2151	-0.884027	0.606717	0.010559	0.0369057	Pkia	18767
ENSMUSG00000042249	1178.36	0.884013	0.108685	6.95043e-17	2.53654e-15	Grk3	320129
ENSMUSG00000029512	996.187	0.883624	0.0708859	1.72393e-36	2.21856e-34	Ulk1	22241
ENSMUSG00000041361	53.1155	-0.883568	0.214267	5.49562e-06	4.74826e-05	Myzap	102371
ENSMUSG00000029553	4.0197	-0.883479	0.71338	0.0140995	0.0467056	Tfec	21426
ENSMUSG00000036067	15.357	-0.883214	0.355018	0.00155466	0.00738743	Slc2a6	227659
ENSMUSG00000029228	115.091	-0.883193	0.226332	1.35156e-05	0.000107998	Lnx1	16924
ENSMUSG00000028884	16.0879	-0.882685	0.350125	0.0014379	0.00689195	Rpa2	19891
ENSMUSG00000031489	1426.25	0.882303	0.131289	2.95465e-12	6.61069e-11	Adrb3	11556
ENSMUSG00000029096	577.714	-0.882236	0.127201	6.41014e-13	1.55626e-11	Htra3	78558
ENSMUSG00000028019	31.0616	-0.882061	0.263887	0.000115011	0.000749914	Pdgfc	54635
ENSMUSG00000030357	448.489	0.881967	0.0927578	3.7601e-22	2.03664e-20	Fkbp4	14228
ENSMUSG00000021109	361.762	0.881654	0.143825	1.43582e-10	2.60059e-09	Hif1a	15251
ENSMUSG00000052085	664.155	0.881436	0.103418	2.59651e-18	1.07348e-16	Dock8	76088
ENSMUSG00000022561	228.191	0.8812	0.119643	3.0242e-14	8.51353e-13	Gpaa1	14731
ENSMUSG00000019960	249.517	0.880961	0.251335	6.38491e-05	0.000438364	Dusp6	67603
ENSMUSG00000089982	9.48066	-0.880777	0.436798	0.00477408	0.019141	Gm7568	102634042
ENSMUSG00000022193	265.305	0.880661	0.162559	9.41068e-09	1.34116e-07	Psmb5	19173
ENSMUSG00000013367	18.7593	-0.880354	0.337721	0.00114687	0.00565048	Iglon5	210094
ENSMUSG00000017550	24.0108	-0.879055	0.316986	0.000710591	0.00376353	Atad5	237877
ENSMUSG00000113918	20.3906	-0.878695	0.369697	0.0020091	0.00916272	Gm6566	625237
ENSMUSG00000045193	79.4118	-0.878621	0.199763	1.64661e-06	1.59588e-05	Cirbp	12696
ENSMUSG00000031400	1679.07	0.878591	0.121962	1.03141e-13	2.72854e-12	G6pdx	14381
ENSMUSG00000038860	61.7487	0.878469	0.162996	1.14647e-08	1.60976e-07	Garnl3	99326
ENSMUSG00000032827	260.555	-0.877741	0.102394	1.6548e-18	6.97623e-17	Ppp1r9a	243725
ENSMUSG00000038077	12.0918	-0.877482	0.431511	0.00444748	0.0180003	Kcna6	16494
ENSMUSG00000066829	55.7576	-0.877189	0.210912	4.73709e-06	4.15582e-05	Zfp810	235050
ENSMUSG00000020664	1591.69	0.876972	0.0979225	6.02417e-20	2.7943e-18	Dld	13382
ENSMUSG00000026701	941.434	0.87694	0.10277	1.76098e-18	7.38749e-17	Prdx6	11758
ENSMUSG00000023075	228.529	0.876563	0.119041	2.92405e-14	8.25876e-13	Akirin1	68050
ENSMUSG00000027171	10.9582	0.875668	0.368392	0.00212622	0.00963782	Prrg4	228413
ENSMUSG00000087406	6.68091	-0.875661	0.624855	0.0130032	0.0438053	E130215H24Rik	109344
ENSMUSG00000031616	35.2584	-0.875587	0.226226	1.60168e-05	0.000126275	Ednra	13617
ENSMUSG00000059602	17.0684	-0.875494	0.317003	0.00075303	0.00395485	Syn3	27204
ENSMUSG00000023087	620.271	0.87473	0.410437	0.00342105	0.0144224	Noct	12457
ENSMUSG00000032666	73.4678	0.874502	0.206494	3.45811e-06	3.11521e-05	1700025G04Rik	69399
ENSMUSG00000029607	16.8387	-0.872797	0.361885	0.00191999	0.00881742	Ankrd61	66729
ENSMUSG00000020329	547.236	0.872613	0.100298	5.87615e-19	2.55919e-17	Polrmt	216151
ENSMUSG00000030789	34.3996	-0.872397	0.420341	0.00398728	0.0163857	Itgax	16411
ENSMUSG00000084781	19.4162	-0.872043	0.310231	0.000650892	0.00348364	D930015M05Rik	320507
ENSMUSG00000031778	72.8651	0.871892	0.245876	5.59621e-05	0.000389844	Cx3cl1	20312
ENSMUSG00000047747	353.181	-0.870392	0.101875	2.13599e-18	8.87369e-17	Rnf150	330812
ENSMUSG00000003528	3560.01	0.869929	0.195452	1.30381e-06	1.28697e-05	Slc25a1	13358
ENSMUSG00000029661	2628.24	-0.869861	0.206572	4.0649e-06	3.61803e-05	Col1a2	12843
ENSMUSG00000006262	417.205	0.869765	0.101205	1.49426e-18	6.33065e-17	Mob1b	68473
ENSMUSG00000031714	154.916	-0.869601	0.156199	4.11292e-09	6.16433e-08	Gab1	14388
ENSMUSG00000023992	22.6562	-0.868814	0.530716	0.00871991	0.0315527	Trem2	83433
ENSMUSG00000015092	240.578	0.868347	0.126611	1.24692e-12	2.93163e-11	Edf1	59022
ENSMUSG00000029167	382.756	0.867291	0.173489	9.09841e-08	1.08901e-06	Ppargc1a	19017
ENSMUSG00000035493	131.8	-0.866595	0.18645	5.2488e-07	5.5731e-06	Tgfbi	21810
ENSMUSG00000023079	826.025	0.865355	0.153532	2.76734e-09	4.27876e-08	Gtf2ird1	57080
ENSMUSG00000045672	1968.58	-0.864428	0.144342	3.34665e-10	5.77432e-09	Col27a1	373864
ENSMUSG00000019864	377.262	0.864398	0.0893028	6.4256e-23	3.69062e-21	Rtn4ip1	170728
ENSMUSG00000044788	20.2206	0.864366	0.355082	0.00186848	0.0086109	Fads6	328035
ENSMUSG00000019139	174.255	0.863996	0.169661	5.57177e-08	6.97633e-07	Isyna1	71780
ENSMUSG00000030603	323.495	0.863516	0.127314	2.50104e-12	5.63261e-11	Psmc4	23996
ENSMUSG00000005107	25.8898	0.863411	0.333441	0.00122991	0.00600088	Slc2a9	117591
ENSMUSG00000020658	147.789	0.863293	0.213332	7.86852e-06	6.5857e-05	Efr3b	668212
ENSMUSG00000033031	10.8446	0.862671	0.386177	0.00299165	0.0128559	Cip2a	224171
ENSMUSG00000027544	63.1967	-0.862645	0.243325	5.67399e-05	0.000394781	Nfatc2	18019
ENSMUSG00000028557	773.658	0.86177	0.0611739	1.04637e-45	1.94671e-43	Rnf11	29864
ENSMUSG00000033161	691.45	0.861752	0.0870911	8.70482e-24	5.28339e-22	Atp1a1	11928
ENSMUSG00000033910	96.8527	-0.861468	0.180573	2.87253e-07	3.17407e-06	Gucy1a1	60596
ENSMUSG00000032915	9.26506	-0.861434	0.461595	0.0063067	0.0241597	Adgre4	52614
ENSMUSG00000040213	130.077	0.86133	0.144653	4.10816e-10	6.99655e-09	Kyat3	229905
ENSMUSG00000022803	100.453	-0.861176	0.145715	5.39979e-10	9.09673e-09	Popdc2	64082
ENSMUSG00000038569	56.053	-0.86114	0.228172	2.41429e-05	0.000181559	Rad9b	231724
ENSMUSG00000097391	27.4358	-0.860976	0.276057	0.00025137	0.00150857	Mirg	100040724
ENSMUSG00000001247	8.3881	-0.86053	0.485636	0.00781953	0.0289162	Lsr	54135
ENSMUSG00000043832	13.7149	-0.860326	0.346686	0.0016277	0.00768966	Clec4a3	73149
ENSMUSG00000028651	35.5514	0.860045	0.208379	5.71997e-06	4.91727e-05	Ppie	56031
ENSMUSG00000052456	345.176	0.859655	0.101966	6.34209e-18	2.52445e-16	Get3	56495
ENSMUSG00000051817	35.7468	0.859425	0.273407	0.00023953	0.00144563	Sox12	20667
ENSMUSG00000031756	10.8524	0.858911	0.369807	0.00249554	0.0110343	Cenpn	72155
ENSMUSG00000002808	36.2584	0.858809	0.431687	0.00501201	0.0199539	Epdr1	105298
ENSMUSG00000051225	10.6897	-0.85863	0.503242	0.00834258	0.0304265	Fam83a	239463
ENSMUSG00000088273	4.66014	-0.85861	0.666995	0.0150452	0.0491813	Gm23123	115488841
ENSMUSG00000047022	31.0701	-0.858486	0.312436	0.000797226	0.00415889	Mipol1	73490
ENSMUSG00000089817	26.3162	-0.857994	0.239421	5.08213e-05	0.000357966	Gm7162	635617
ENSMUSG00000035407	16.2427	0.857842	0.372859	0.00260892	0.0114616	Kank4	242553
ENSMUSG00000081128	7.30817	0.857602	0.557601	0.0112311	0.0388111	Gm13328	667609
ENSMUSG00000031767	402.107	0.856033	0.139965	1.59344e-10	2.87552e-09	Nudt7	67528
ENSMUSG00000034858	600.67	-0.855531	0.173005	1.21254e-07	1.41858e-06	Atosa	235493
ENSMUSG00000032279	6459.37	0.855232	0.0702589	8.24195e-35	9.59654e-33	Idh3a	67834
ENSMUSG00000021607	73.2198	0.854425	0.18037	3.52893e-07	3.84476e-06	Mrpl36	94066
ENSMUSG00000032271	57.0708	0.854219	0.289503	0.000437866	0.00244999	Nnmt	18113
ENSMUSG00000031342	32.9199	-0.854193	0.314424	0.000855169	0.00441142	Gpm6b	14758
ENSMUSG00000039252	20.9159	-0.853935	0.361831	0.00226452	0.0101598	Lgi2	246316
ENSMUSG00000061119	96.4873	-0.853502	0.136669	7.63481e-11	1.44076e-09	Prcp	72461
ENSMUSG00000047205	70.5878	0.852993	0.181009	4.08643e-07	4.41951e-06	Dusp18	75219
ENSMUSG00000025421	197.652	0.85261	0.0936343	1.52846e-20	7.34863e-19	Hdhd2	76987
ENSMUSG00000044894	344.125	0.852609	0.16731	5.66385e-08	7.07094e-07	Uqcrq	22272
ENSMUSG00000026692	9.74892	-0.852236	0.560907	0.0113434	0.0391358	Fmo4	226564
ENSMUSG00000031349	237.813	0.852078	0.188151	9.3078e-07	9.4716e-06	Nsdhl	18194
ENSMUSG00000002343	77.7421	0.851908	0.176133	2.16317e-07	2.44227e-06	Armc6	76813
ENSMUSG00000074890	57.7943	0.851852	0.174154	1.65027e-07	1.89698e-06	Lcmt2	329504
ENSMUSG00000020178	133.467	0.851821	0.131271	1.51229e-11	3.13371e-10	Adora2a	11540
ENSMUSG00000040466	139.809	-0.851804	0.14319	4.52901e-10	7.69796e-09	Blvrb	233016
ENSMUSG00000037363	47.5229	-0.851623	0.18124	4.40068e-07	4.72831e-06	Letm2	270035
ENSMUSG00000116138	705.636	0.851257	0.0722587	8.936e-33	9.21377e-31	C030006K11Rik	223665
ENSMUSG00000069833	18650.1	-0.851216	0.116814	5.25726e-14	1.44204e-12	Ahnak	66395
ENSMUSG00000030336	32.6587	-0.85105	0.33104	0.00130061	0.00631165	Cd27	21940
ENSMUSG00000057265	51.5009	-0.850356	0.206566	6.01111e-06	5.14731e-05	Bbof1	72873
ENSMUSG00000022197	1876.54	-0.850273	0.0768742	3.3673e-29	2.8532e-27	Pdzd2	68070
ENSMUSG00000038690	381.738	0.850002	0.15818	1.28901e-08	1.79371e-07	Atp5mf	57423
ENSMUSG00000058812	7.23838	-0.849897	0.700401	0.0151254	0.0494062	0610039K10Rik	68386
ENSMUSG00000026958	74.3034	0.849855	0.185769	7.8945e-07	8.10085e-06	Dpp7	83768
ENSMUSG00000037370	11.6204	0.849594	0.461809	0.0068262	0.0258604	Enpp1	18605
ENSMUSG00000051855	83.8837	-0.849479	0.188963	1.09459e-06	1.09689e-05	Mest	17294
ENSMUSG00000045930	83.8321	0.84929	0.220697	1.82665e-05	0.000142113	Clec14a	66864
ENSMUSG00000020889	886.417	-0.84904	0.193794	1.83789e-06	1.75936e-05	Nr1d1	217166
ENSMUSG00000042302	83.7127	-0.848983	0.156904	1.02021e-08	1.44671e-07	Ehbp1	216565
ENSMUSG00000054203	32.7036	-0.848783	0.351644	0.00194711	0.00892045	Ifi205	226695
ENSMUSG00000022518	15.2796	-0.848004	0.401508	0.00392015	0.0161602	4930562C15Rik	78809
ENSMUSG00000087543	43.9501	-0.847923	0.197725	2.91216e-06	2.66121e-05	Gm16576	100504191
ENSMUSG00000032491	14.9501	0.847823	0.330401	0.00138351	0.00665734	Nradd	67169
ENSMUSG00000027408	57.3217	-0.847806	0.257084	0.000139455	0.000894647	Cpxm1	56264
ENSMUSG00000045316	165.91	0.847431	0.143794	6.53678e-10	1.09155e-08	Fahd1	68636
ENSMUSG00000043631	74.9885	-0.847278	0.186605	8.89359e-07	9.07708e-06	Ecm2	407800
ENSMUSG00000070509	201.562	-0.847053	0.153486	5.43391e-09	8.00403e-08	Rgma	244058
ENSMUSG00000040272	70.7642	-0.84675	0.191668	1.63639e-06	1.58688e-05	Accs	329470
ENSMUSG00000048546	1952.11	-0.846651	0.117973	1.38756e-13	3.60386e-12	Tob2	57259
ENSMUSG00000029413	99.3585	-0.846256	0.159119	1.76222e-08	2.39382e-07	Naaa	67111
ENSMUSG00000004270	298.867	0.845859	0.107911	8.37137e-16	2.79852e-14	Lpcat3	14792
ENSMUSG00000021219	23.3304	-0.845848	0.263004	0.000194242	0.00120458	Rgs6	50779
ENSMUSG00000041870	562.726	0.845676	0.0929213	1.52542e-20	7.34863e-19	Ankrd13a	68420
ENSMUSG00000022223	71.7104	0.845377	0.149405	2.65011e-09	4.11235e-08	Sdr39u1	654795
ENSMUSG00000031818	1340.71	0.843992	0.1102	3.40975e-15	1.05919e-13	Cox4i1	12857
ENSMUSG00000057914	6.31664	-0.843775	0.57565	0.0123534	0.0419691	Cacnb2	12296
ENSMUSG00000078247	157.598	-0.84368	0.12379	1.62357e-12	3.76036e-11	Airn	104103
ENSMUSG00000004035	20.9133	0.843358	0.326142	0.00131615	0.00637442	Gstm7	68312
ENSMUSG00000024366	22.1737	-0.843217	0.326663	0.00130889	0.00634465	Gfra3	14587
ENSMUSG00000027099	379.05	0.843144	0.0970579	6.9886e-19	3.02827e-17	Mtx2	53375
ENSMUSG00000053862	9.41477	-0.843104	0.550006	0.0113734	0.0392317	Slc51b	330962
ENSMUSG00000050957	2.37604	0.842919	1.71216	0.0149691	0.0489513	Insl6	27356
ENSMUSG00000032314	2005.32	0.842739	0.0780259	6.10648e-28	4.75084e-26	Etfa	110842
ENSMUSG00000000823	241.473	-0.842425	0.106508	5.10689e-16	1.73431e-14	Zfp512b	269401
ENSMUSG00000055128	124.741	0.842179	0.136676	1.24453e-10	2.27337e-09	Cgrrf1	68755
ENSMUSG00000031196	23.194	-0.842112	0.286257	0.000459106	0.00255083	F8	14069
ENSMUSG00000023186	279.417	-0.841933	0.107002	6.48406e-16	2.18038e-14	Vwa5a	67776
ENSMUSG00000022827	43.2705	0.8419	0.205709	7.49255e-06	6.28948e-05	Rabl3	67657
ENSMUSG00000060550	160.253	-0.841783	0.200349	4.11529e-06	3.66098e-05	H2-Q7	15018
ENSMUSG00000025432	9.5239	-0.841455	0.528743	0.0105168	0.0367809	Avil	11567
ENSMUSG00000097048	47.3865	-0.841129	0.196852	3.10125e-06	2.82046e-05	1600020E01Rik	72012
ENSMUSG00000026207	314.125	0.840949	0.320342	0.00115085	0.00566846	Speg	11790
ENSMUSG00000028743	196.338	0.840579	0.15324	6.94643e-09	1.00759e-07	Akr7a5	110198
ENSMUSG00000043518	38.5124	-0.84037	0.249615	0.00011491	0.00074954	Rai2	24004
ENSMUSG00000075318	5.22907	-0.840205	0.611862	0.0140104	0.0464912	Scn2a	110876
ENSMUSG00000070780	599.111	0.840095	0.0826939	6.95608e-25	4.59692e-23	Rbm47	245945
ENSMUSG00000020741	6835.19	0.839864	0.0851179	1.07969e-23	6.50701e-22	Cluh	74148
ENSMUSG00000096992	19.8896	-0.839381	0.334221	0.00155126	0.00737614	Gm26788	108167617
ENSMUSG00000001506	4538.43	-0.839108	0.240889	7.33993e-05	0.000497151	Col1a1	12842
ENSMUSG00000025586	151.735	-0.838718	0.157989	1.87587e-08	2.53814e-07	Cpeb1	12877
ENSMUSG00000050556	1238.3	-0.838581	0.24247	7.71219e-05	0.000520307	Kcnb1	16500
ENSMUSG00000028691	673.657	0.838572	0.137636	2.07259e-10	3.67611e-09	Prdx1	18477
ENSMUSG00000030869	631.486	0.838569	0.0798105	1.70037e-26	1.22284e-24	Ndufab1	70316
ENSMUSG00000003273	25.7938	-0.838468	0.332205	0.0015747	0.00747437	Car11	12348
ENSMUSG00000037531	107.31	0.836765	0.151871	6.61735e-09	9.62299e-08	Mrpl47	74600
ENSMUSG00000051367	95.2141	-0.83672	0.146676	2.16785e-09	3.41666e-08	Six1	20471
ENSMUSG00000030629	315.354	0.836657	0.0983422	3.74547e-18	1.52274e-16	Zfand6	65098
ENSMUSG00000113585	47.0861	-0.836392	0.207179	8.65965e-06	7.20207e-05	Gm19605	102638940
ENSMUSG00000030979	133.364	0.835871	0.161621	4.11402e-08	5.25098e-07	Uros	22276
ENSMUSG00000037336	28.458	-0.835531	0.263727	0.000232711	0.00141044	Mfsd2b	432628
ENSMUSG00000003279	28.4524	-0.83536	0.397413	0.00433619	0.0176165	Dlgap1	224997
ENSMUSG00000024304	292.064	-0.834697	0.120994	9.02069e-13	2.15941e-11	Cdh2	12558
ENSMUSG00000020544	38.5478	0.834466	0.256543	0.000173044	0.00108532	Cox11	69802
ENSMUSG00000003379	17.7833	-0.834304	0.38879	0.00391061	0.0161287	Cd79a	12518
ENSMUSG00000020846	661.987	0.83429	0.0958633	5.83046e-19	2.54577e-17	Rflnb	76566
ENSMUSG00000030161	395.774	0.834187	0.120981	9.48109e-13	2.26646e-11	Gabarapl1	57436
ENSMUSG00000027533	121.714	0.833347	0.188884	1.70245e-06	1.64442e-05	Fabp5	16592
ENSMUSG00000021792	1283.94	0.833208	0.0739261	3.34326e-30	3.06006e-28	Prxl2a	70564
ENSMUSG00000019179	3108.97	0.832584	0.0947295	2.86721e-19	1.28134e-17	Mdh2	17448
ENSMUSG00000002416	50.5995	0.832194	0.181798	8.09422e-07	8.30082e-06	Ndufb2	68198
ENSMUSG00000015291	789.081	-0.831926	0.0653689	7.48815e-38	1.02534e-35	Gdi1	14567
ENSMUSG00000093668	13.1602	-0.8319	0.388445	0.00382782	0.0158445	Pou5f2	75507
ENSMUSG00000041740	1398.33	0.831864	0.0698452	1.89075e-33	2.03535e-31	Rnf10	50849
ENSMUSG00000069306	12.9726	0.831494	0.370941	0.00318384	0.0135525	H4c17	100041230
ENSMUSG00000004264	723.048	0.831446	0.093576	1.27233e-19	5.79182e-18	Phb2	12034
ENSMUSG00000029642	225.377	0.830433	0.115704	1.38217e-13	3.59532e-12	Polr1d	20018
ENSMUSG00000049303	113.35	0.830209	0.190552	2.18153e-06	2.05498e-05	Syt12	171180
ENSMUSG00000028706	138.239	0.829352	0.143785	1.47326e-09	2.36996e-08	Nsun4	72181
ENSMUSG00000075514	14.535	-0.827815	0.414315	0.00538668	0.0211902	Gm13375	433408
ENSMUSG00000024140	6403.7	0.827733	0.0860588	1.20302e-22	6.86362e-21	Epas1	13819
ENSMUSG00000031661	13.14	-0.827491	0.390446	0.00421844	0.017183	Nkd1	93960
ENSMUSG00000050777	95.3166	0.827272	0.170137	1.97731e-07	2.24576e-06	Tmem37	170706
ENSMUSG00000038393	4172.52	-0.826899	0.131743	5.87307e-11	1.12442e-09	Txnip	56338
ENSMUSG00000030256	80.6698	-0.826834	0.229982	5.11577e-05	0.000359596	Bhlhe41	79362
ENSMUSG00000078486	570.551	0.826775	0.170863	2.32804e-07	2.61461e-06	Perm1	74183
ENSMUSG00000032352	24.4313	-0.826718	0.280311	0.00045745	0.00254535	Lrrc1	214345
ENSMUSG00000015337	176.177	0.826667	0.170977	2.29641e-07	2.58249e-06	Endog	13804
ENSMUSG00000083012	5.1944	-0.825999	0.581498	0.0140471	0.046586	Fam220a	67238
ENSMUSG00000018008	116.53	-0.825957	0.198248	5.06481e-06	4.41841e-05	Cyth4	72318
ENSMUSG00000031740	248.162	-0.825818	0.189024	2.08679e-06	1.97662e-05	Mmp2	17390
ENSMUSG00000064181	184.511	0.824811	0.115658	1.92192e-13	4.90979e-12	Rab3ip	216363
ENSMUSG00000071266	29.1376	-0.823361	0.266011	0.000292107	0.00172344	Zfp946	74149
ENSMUSG00000024663	84.7851	-0.822232	0.189838	2.46311e-06	2.28255e-05	Rab3il1	74760
ENSMUSG00000022425	627.267	-0.821728	0.13873	5.3916e-10	9.09188e-09	Enpp2	18606
ENSMUSG00000017307	82.1484	0.821024	0.163663	9.51059e-08	1.13517e-06	Acot8	170789
ENSMUSG00000031782	1345.76	0.82059	0.0793314	8.7774e-26	6.10707e-24	Coq9	67914
ENSMUSG00000045854	20.36	-0.820318	0.31353	0.00126146	0.00613906	Lyrm2	108755
ENSMUSG00000040855	27.5724	-0.819916	0.302706	0.000946674	0.00480524	Reps2	194590
ENSMUSG00000021905	80.6585	0.819657	0.177951	7.10727e-07	7.3459e-06	Dph3	105638
ENSMUSG00000029752	251.25	0.8192	0.123457	5.80023e-12	1.26146e-10	Asns	27053
ENSMUSG00000117182	19.4206	-0.819162	0.449413	0.00752048	0.0280071	Gm18068	100416358
ENSMUSG00000040111	243.528	0.817988	0.17396	4.49151e-07	4.81683e-06	Gramd1b	235283
ENSMUSG00000030849	56.6199	0.817901	0.22637	4.86432e-05	0.000345181	Fgfr2	14183
ENSMUSG00000039607	59.5994	-0.816914	0.152173	1.39658e-08	1.93241e-07	Rbms3	207181
ENSMUSG00000006464	38.7136	-0.816297	0.199493	7.16963e-06	6.03915e-05	Bbs1	52028
ENSMUSG00000049287	185.81	0.816209	0.125797	1.68385e-11	3.45159e-10	Iba57	216792
ENSMUSG00000070443	15.7826	0.816203	0.312347	0.00134313	0.00648676	Gm10291	100041748
ENSMUSG00000021509	271.067	-0.816075	0.149401	7.94364e-09	1.14255e-07	Slc25a48	328258
ENSMUSG00000015093	57.4839	-0.815854	0.225438	4.7387e-05	0.000337106	Clic3	69454
ENSMUSG00000101856	32.4837	0.815749	0.247013	0.000149901	0.000954505	1700096K18Rik	73571
ENSMUSG00000025915	100.038	-0.815348	0.189098	2.719e-06	2.50207e-05	Sgk3	170755
ENSMUSG00000007097	12521.8	0.815268	0.106627	5.60306e-15	1.68842e-13	Atp1a2	98660
ENSMUSG00000033307	63.2749	0.81414	0.206159	1.33438e-05	0.000106726	Mif	17319
ENSMUSG00000052962	127.467	0.814135	0.146128	4.73059e-09	7.01636e-08	Mrpl35	66223
ENSMUSG00000020022	224.964	0.813915	0.136666	4.94527e-10	8.37223e-09	Ndufa12	66414
ENSMUSG00000059495	2868.14	0.813792	0.0560665	1.84316e-48	3.80091e-46	Arhgef12	69632
ENSMUSG00000029998	840.435	0.813318	0.0834885	3.80299e-23	2.22157e-21	Pcyox1	66881
ENSMUSG00000045679	119.533	-0.813215	0.175228	6.08433e-07	6.385e-06	Slc66a3	217430
ENSMUSG00000038500	45.8212	-0.812783	0.210571	1.87271e-05	0.000145169	Prr3	75210
ENSMUSG00000001403	7.79203	0.812535	0.561928	0.0136213	0.0454201	Ube2c	68612
ENSMUSG00000028128	224.599	-0.812486	0.144876	3.67388e-09	5.5354e-08	F3	14066
ENSMUSG00000034173	150.733	0.81201	0.164435	1.43852e-07	1.66489e-06	Zbed5	71970
ENSMUSG00000097032	14.3037	-0.811787	0.383103	0.00444625	0.0179995	4930539J05Rik	319587
ENSMUSG00000020009	443.255	-0.810885	0.114374	2.37425e-13	6.00262e-12	Ifngr1	15979
ENSMUSG00000068394	47.4656	-0.810804	0.213413	2.32488e-05	0.000175313	Cep152	99100
ENSMUSG00000022661	91.2795	-0.810549	0.198688	7.604e-06	6.37991e-05	Cd200	17470
ENSMUSG00000027496	11.4358	0.810401	0.322414	0.00175937	0.00820754	Aurka	20878
ENSMUSG00000030246	2213.51	0.810136	0.101554	1.60606e-16	5.67961e-15	Ldhb	16832
ENSMUSG00000052688	47.0089	-0.810074	0.261749	0.000300866	0.0017672	Rab7b	226421
ENSMUSG00000021748	3457.27	0.809123	0.11593	4.26768e-13	1.04951e-11	Pdhb	68263
ENSMUSG00000003477	12.391	-0.808935	0.48989	0.010267	0.0360324	Inmt	21743
ENSMUSG00000041632	237.706	0.808889	0.0998555	1.04226e-16	3.73991e-15	Mrps27	218506
ENSMUSG00000038893	161.576	0.808446	0.125944	2.58244e-11	5.18791e-10	Fam117a	215512
ENSMUSG00000054057	26.136	-0.808066	0.291673	0.000832479	0.00430735	A930004D18Rik	77940
ENSMUSG00000024683	78.5972	0.807504	0.198116	7.75926e-06	6.50061e-05	Mrpl16	94063
ENSMUSG00000028518	283.527	0.807501	0.142391	2.51328e-09	3.91423e-08	Prkaa2	108079
ENSMUSG00000034875	130.253	0.807337	0.143883	3.80898e-09	5.7201e-08	Nudt19	110959
ENSMUSG00000001100	825.115	0.807318	0.0839095	9.77816e-23	5.59742e-21	Poldip2	67811
ENSMUSG00000097746	21.4309	-0.807146	0.312733	0.00142696	0.00684717	Gm6225	633947
ENSMUSG00000027175	66.221	-0.806766	0.164363	1.77379e-07	2.02807e-06	Tcp11l1	320554
ENSMUSG00000071497	16.3832	0.806702	0.265187	0.000379713	0.00215919	Nutf2-ps1	100043462
ENSMUSG00000016918	82.4929	-0.806507	0.173687	6.07941e-07	6.38376e-06	Sulf1	240725
ENSMUSG00000043648	31.5493	0.80616	0.22841	6.91143e-05	0.000470175	Pld6	194908
ENSMUSG00000020003	215.967	0.805881	0.105963	4.99038e-15	1.51985e-13	Pex7	18634
ENSMUSG00000024833	123.169	-0.805469	0.15268	2.34011e-08	3.11457e-07	Pola2	18969
ENSMUSG00000044337	397.041	0.805326	0.220246	4.24462e-05	0.000304361	Ackr3	12778
ENSMUSG00000038175	217.19	-0.80439	0.144817	4.996e-09	7.37615e-08	Mylip	218203
ENSMUSG00000021102	276.528	0.804112	0.116556	9.98831e-13	2.37774e-11	Glrx5	73046
ENSMUSG00000022797	645.291	0.803973	0.2918	0.000857667	0.00442163	Tfrc	22042
ENSMUSG00000024253	7.23481	-0.803734	0.480658	0.0104433	0.0365761	Dync2li1	213575
ENSMUSG00000027984	4588.66	0.803697	0.0780718	1.74753e-25	1.18693e-23	Hadh	15107
ENSMUSG00000062198	65.0022	-0.803229	0.174808	7.43388e-07	7.66496e-06	2700097O09Rik	72658
ENSMUSG00000025103	731.866	0.802327	0.0790028	7.14235e-25	4.70186e-23	Btbd1	83962
ENSMUSG00000050708	2052.13	0.801757	0.0994123	1.64163e-16	5.78764e-15	Ftl1	14325
ENSMUSG00000004562	575.788	-0.801246	0.0848204	6.64837e-22	3.52302e-20	Arhgef40	268739
ENSMUSG00000024132	1287.02	0.80094	0.106903	1.65542e-14	4.80241e-13	Eci1	13177
ENSMUSG00000014813	20.3724	0.799738	0.393761	0.00531547	0.0209776	Stc1	20855
ENSMUSG00000046229	30.1377	0.799432	0.275897	0.000583475	0.00316237	Scand1	19018
ENSMUSG00000026480	38.4285	-0.799252	0.295425	0.000982103	0.00495131	Ncf2	17970
ENSMUSG00000034203	129.902	0.798598	0.116753	1.59427e-12	3.6975e-11	Chchd4	72170
ENSMUSG00000044033	25.6545	-0.798366	0.259219	0.000330039	0.00191425	Ccdc141	545428
ENSMUSG00000021388	51.2651	-0.79803	0.176194	1.07865e-06	1.08156e-05	Aspn	66695
ENSMUSG00000003464	1227.54	0.797621	0.0641757	3.7845e-36	4.75641e-34	Pex19	19298
ENSMUSG00000028393	269.537	0.797395	0.120125	6.69872e-12	1.44221e-10	Alad	17025
ENSMUSG00000032381	185.511	0.796732	0.126602	6.13177e-11	1.17003e-09	Ciao2a	68250
ENSMUSG00000071252	26.7951	-0.796618	0.257621	0.000317475	0.00185015	2210408I21Rik	72371
ENSMUSG00000028189	45.4435	-0.796462	0.187922	4.19452e-06	3.71986e-05	Ctbs	74245
ENSMUSG00000062960	1717.67	0.795643	0.102548	1.73688e-15	5.57756e-14	Kdr	16542
ENSMUSG00000050332	127.784	-0.795638	0.147179	1.18061e-08	1.65227e-07	Amer1	72345
ENSMUSG00000024955	1744.06	0.794908	0.0960805	2.78045e-17	1.04365e-15	Esrra	26379
ENSMUSG00000003438	356.668	0.794764	0.116939	2.07718e-12	4.7404e-11	Timm50	66525
ENSMUSG00000063694	862.811	0.794604	0.0928337	2.03321e-18	8.48403e-17	Cycs	13063
ENSMUSG00000021339	556.104	0.794529	0.0845847	1.32586e-21	6.85601e-20	Mrs2	380836
ENSMUSG00000039891	99.7378	0.793988	0.365006	0.00391512	0.0161434	Txlnb	378431
ENSMUSG00000015340	76.8752	-0.793442	0.232796	0.000107765	0.000705353	Cybb	13058
ENSMUSG00000020474	39.3165	-0.793412	0.207584	2.31764e-05	0.000174906	Polm	54125
ENSMUSG00000082653	6.23594	-0.793324	0.554455	0.0148297	0.0485976	Gm15897	100417952
ENSMUSG00000021266	308.494	0.793195	0.125638	5.30766e-11	1.02303e-09	Wars1	22375
ENSMUSG00000073436	72.3215	-0.793074	0.19089	5.60768e-06	4.83531e-05	Eme2	193838
ENSMUSG00000053846	44.0264	0.792724	0.341598	0.00284978	0.0123205	Lipg	16891
ENSMUSG00000053175	207.127	0.792644	0.39387	0.00537405	0.0211502	Bcl3	12051
ENSMUSG00000006462	19.5374	-0.79259	0.354885	0.00360594	0.0150388	A530013C23Rik	329562
ENSMUSG00000036854	123.622	0.792588	0.379345	0.00471354	0.0189293	Hspb6	243912
ENSMUSG00000030717	49.0524	-0.792559	0.221819	5.99118e-05	0.000414324	Nupr1	56312
ENSMUSG00000002475	10.8028	-0.792448	0.384334	0.00526666	0.0208249	Abhd3	106861
ENSMUSG00000050953	950.289	0.791684	0.124449	3.78496e-11	7.40382e-10	Gja1	14609
ENSMUSG00000023019	38951.2	0.791092	0.0777264	4.96e-25	3.30332e-23	Gpd1	14555
ENSMUSG00000067194	136.937	0.790948	0.121369	1.45459e-11	3.01778e-10	Eif1ax	66235
ENSMUSG00000035314	216.83	-0.790237	0.161619	1.81087e-07	2.06771e-06	Gdpd5	233552
ENSMUSG00000067878	12.3911	-0.789937	0.380515	0.0049933	0.0198849	Map7d3	320923
ENSMUSG00000020283	406.34	0.789871	0.0886898	1.09028e-19	4.98961e-18	Pex13	72129
ENSMUSG00000036775	208.688	0.789532	0.136275	1.47908e-09	2.37708e-08	Decr2	26378
ENSMUSG00000027599	197.802	0.789528	0.117167	3.0967e-12	6.90146e-11	Armc1	74252
ENSMUSG00000033209	1398.04	0.788972	0.127916	1.31971e-10	2.40299e-09	Ttc28	209683
ENSMUSG00000035279	75.4396	-0.788356	0.178414	1.79883e-06	1.72873e-05	Ssc5d	269855
ENSMUSG00000022186	1002.33	0.788233	0.117969	4.94803e-12	1.083e-10	Oxct1	67041
ENSMUSG00000036427	5257.44	0.787422	0.0833315	4.54095e-22	2.45183e-20	Gpi1	14751
ENSMUSG00000033610	2413.81	0.787417	0.126757	1.06529e-10	1.96905e-09	Pank1	75735
ENSMUSG00000073411	2246.6	-0.787216	0.111115	2.76738e-13	6.95543e-12	H2-D1	14964
ENSMUSG00000034449	180.167	0.786466	0.166214	4.15429e-07	4.48894e-06	Dhrs11	192970
ENSMUSG00000054978	20.0488	-0.78627	0.330316	0.00256028	0.0112798	Kbtbd13	74492
ENSMUSG00000029185	52.0109	-0.785808	0.178025	1.93079e-06	1.84211e-05	Fam114a1	68303
ENSMUSG00000078713	86.7108	0.785674	0.218297	5.48974e-05	0.000383364	Tomm5	68512
ENSMUSG00000023046	54.0085	-0.785638	0.306898	0.00155247	0.0073791	Igfbp6	16012
ENSMUSG00000078440	35.4087	0.785528	0.229445	0.000111378	0.000727888	Dohh	102115
ENSMUSG00000074129	26.5303	0.785175	0.245103	0.00023009	0.00139802	Rpl13a	22121
ENSMUSG00000079020	213.538	-0.784914	0.155394	8.12171e-08	9.81521e-07	Slc45a4	106068
ENSMUSG00000049625	24.8507	-0.784855	0.308558	0.00163315	0.00770906	Tifab	212937
ENSMUSG00000022180	49.1921	0.784196	0.241496	0.000197181	0.00121927	Slc7a8	50934
ENSMUSG00000020676	26.2614	-0.783603	0.234611	0.000144879	0.000926316	Ccl11	20292
ENSMUSG00000043313	19.5948	-0.783247	0.305355	0.00158326	0.00750841	Pcdhb19	93890
ENSMUSG00000022551	3407.55	0.782971	0.0920132	3.4327e-18	1.39891e-16	Cyc1	66445
ENSMUSG00000034168	437.702	-0.782664	0.168283	6.11086e-07	6.40892e-06	Irf2bpl	238330
ENSMUSG00000113836	9.99184	-0.782596	0.408133	0.00722622	0.027088	Gm3325	100041420
ENSMUSG00000049422	1337.14	0.782592	0.0905581	1.18485e-18	5.05732e-17	Chchd10	103172
ENSMUSG00000025370	6.16569	-0.782417	0.467254	0.0106562	0.0372074	Cdh9	12565
ENSMUSG00000075028	51.9629	-0.782149	0.204363	2.26785e-05	0.000171602	Prdm11	100042784
ENSMUSG00000032288	59.7509	0.781967	0.218941	6.11084e-05	0.000421353	Imp3	102462
ENSMUSG00000037169	16.4214	0.781628	0.477082	0.0111883	0.0386832	Mycn	18109
ENSMUSG00000024011	66.7389	-0.781562	0.283402	0.000918581	0.00468069	Pi16	74116
ENSMUSG00000000278	279.659	0.781552	0.117673	6.09005e-12	1.31946e-10	Scpep1	74617
ENSMUSG00000027374	217.482	0.781312	0.120765	2.18997e-11	4.43067e-10	Mrps5	77721
ENSMUSG00000032579	221.403	0.780965	0.145008	1.42907e-08	1.97098e-07	Hemk1	69536
ENSMUSG00000033697	146.815	-0.780865	0.127297	1.68297e-10	3.01631e-09	Arhgap39	223666
ENSMUSG00000044254	8.55577	-0.780541	0.477896	0.011814	0.0404094	Pcsk9	100102
ENSMUSG00000034160	1281.17	-0.780229	0.0753334	7.62184e-26	5.34653e-24	Ogt	108155
ENSMUSG00000043964	190.077	0.780224	0.127113	1.64856e-10	2.96083e-09	Orai3	269999
ENSMUSG00000019467	169.937	0.780211	0.185325	4.55144e-06	4.00733e-05	Arhgef25	52666
ENSMUSG00000039768	611.819	0.780207	0.0753939	8.72017e-26	6.09202e-24	Dnajc11	230935
ENSMUSG00000001138	276.911	-0.780066	0.124915	8.07926e-11	1.51628e-09	Cnnm3	94218
ENSMUSG00000034612	458.599	0.780028	0.137974	3.04649e-09	4.68076e-08	Chst11	58250
ENSMUSG00000087480	31.3648	-0.779943	0.268462	0.000591605	0.00320035	Gm15910	100504616
ENSMUSG00000038366	873.587	-0.779914	0.106995	6.44026e-14	1.74693e-12	Lasp1	16796
ENSMUSG00000010048	192.37	0.779602	0.11232	7.88328e-13	1.89243e-11	Ifrd2	15983
ENSMUSG00000010936	356.745	0.779294	0.0867309	4.99357e-20	2.34164e-18	Vac14	234729
ENSMUSG00000047777	59.7329	-0.778762	0.231621	0.000132553	0.000854531	Phf13	230936
ENSMUSG00000004626	369.048	0.778729	0.112	7.02619e-13	1.70099e-11	Stxbp2	20911
ENSMUSG00000053768	751.156	0.778582	0.0782892	5.00965e-24	3.12938e-22	Chchd3	66075
ENSMUSG00000022111	55.2862	0.77847	0.178484	2.42373e-06	2.25093e-05	Uchl3	50933
ENSMUSG00000024013	45.2021	-0.778372	0.291764	0.00116766	0.00574135	Fgd2	26382
ENSMUSG00000026074	1109.2	0.777839	0.0888442	4.05558e-19	1.79368e-17	Map4k4	26921
ENSMUSG00000021951	48.9853	0.777315	0.177926	2.27499e-06	2.13013e-05	Eef1akmt1	68043
ENSMUSG00000013593	4115.28	0.776731	0.0783822	8.05109e-24	4.904e-22	Ndufs2	226646
ENSMUSG00000032735	711.548	-0.775335	0.13802	3.71102e-09	5.58644e-08	Ablim3	319713
ENSMUSG00000034522	359.946	-0.775321	0.119652	1.79686e-11	3.67444e-10	Zfp395	380912
ENSMUSG00000018796	10349.5	0.774612	0.103476	2.59869e-14	7.38857e-13	Acsl1	14081
ENSMUSG00000027177	2203.02	-0.774526	0.0805752	1.42046e-22	7.99754e-21	Hipk3	15259
ENSMUSG00000032601	240.52	0.773737	0.108382	1.96936e-13	5.02347e-12	Prkar2a	19087
ENSMUSG00000022177	27.8385	-0.773393	0.323451	0.00250248	0.0110564	Haus4	219072
ENSMUSG00000032803	569.585	0.772511	0.0816624	6.36824e-22	3.38506e-20	Cdv3	321022
ENSMUSG00000025466	75.5146	0.772325	0.152344	7.60364e-08	9.25632e-07	Fuom	69064
ENSMUSG00000002489	129.713	0.772133	0.179462	3.1776e-06	2.88683e-05	Tiam1	21844
ENSMUSG00000038463	35.4058	-0.771803	0.320187	0.00237557	0.0105859	Olfml2b	320078
ENSMUSG00000015355	12.4352	-0.771705	0.401498	0.00707919	0.0266243	Cd48	12506
ENSMUSG00000035262	6.82857	-0.771529	0.523967	0.0152536	0.0497582	Amh	11705
ENSMUSG00000114133	48.8321	0.770894	0.178772	3.03242e-06	2.76226e-05	Btf3l4	70533
ENSMUSG00000036446	66.3898	-0.770837	0.217146	6.89544e-05	0.000469274	Lum	17022
ENSMUSG00000024300	93.1553	-0.77083	0.258694	0.000473576	0.00262237	Myo1f	17916
ENSMUSG00000024785	80.993	0.770729	0.18624	6.47077e-06	5.51014e-05	Rcl1	59028
ENSMUSG00000028101	93.2991	-0.770308	0.166497	7.05015e-07	7.29135e-06	Pias3	229615
ENSMUSG00000040321	74.7332	0.769969	0.15447	1.22622e-07	1.43361e-06	Zfp770	228491
ENSMUSG00000055485	1037.81	-0.768961	0.0996502	2.41892e-15	7.68129e-14	Soga1	320706
ENSMUSG00000048578	2036.18	0.768899	0.0659447	4.3598e-32	4.21595e-30	Mlec	109154
ENSMUSG00000022324	110.263	-0.768855	0.170884	1.26133e-06	1.24936e-05	Matn2	17181
ENSMUSG00000056069	14.6986	-0.768549	0.376538	0.00564583	0.0220775	Otulinl	223433
ENSMUSG00000026043	7388.03	-0.768283	0.237805	0.00020934	0.00128379	Col3a1	12825
ENSMUSG00000066842	51.8494	-0.768127	0.297374	0.0015223	0.00724775	Hmcn1	545370
ENSMUSG00000032036	21.7617	-0.767945	0.342053	0.00359216	0.014996	Kirrel3	67703
ENSMUSG00000020091	2435.84	0.767265	0.0843991	2.12812e-20	1.01745e-18	Eif4ebp2	13688
ENSMUSG00000048572	28.2808	-0.767113	0.273662	0.000822854	0.00426658	Tmem252	226040
ENSMUSG00000039886	187.669	0.766996	0.140828	1.03658e-08	1.4663e-07	Tmem120a	215210
ENSMUSG00000036103	53.0583	-0.766854	0.206274	3.65442e-05	0.000264702	Colec12	140792
ENSMUSG00000031997	27.4618	-0.766496	0.269095	0.000725253	0.0038254	Trpc6	22068
ENSMUSG00000069911	13.8553	-0.766376	0.38978	0.00664754	0.0252618	Insyn2b	574403
ENSMUSG00000085396	373.668	-0.766325	0.0904721	5.17868e-18	2.09052e-16	Firre	103012
ENSMUSG00000053062	327.236	-0.76579	0.102809	1.93108e-14	5.53642e-13	Jam2	67374
ENSMUSG00000059540	40.9483	-0.76509	0.194656	1.59085e-05	0.000125537	Tcea2	21400
ENSMUSG00000041119	17.3268	-0.764881	0.349558	0.00428578	0.0174282	Pde9a	18585
ENSMUSG00000055370	36.6728	-0.764375	0.222761	0.000102606	0.000674946	Gm9968	791329
ENSMUSG00000040785	342.964	-0.763993	0.0842552	2.4854e-20	1.18496e-18	Ttc3	22129
ENSMUSG00000019689	36.2153	0.763988	0.301389	0.00175856	0.00820627	Fmc1	66117
ENSMUSG00000027363	509.305	0.76358	0.0907203	9.17114e-18	3.59206e-16	Usp8	84092
ENSMUSG00000073616	43.0647	0.763429	0.235337	0.000208782	0.00128175	Cops9	66915
ENSMUSG00000001891	752.323	0.763243	0.119797	3.64708e-11	7.16687e-10	Ugp2	216558
ENSMUSG00000029206	7.02885	-0.76319	0.471929	0.0125149	0.042412	Nsun7	70918
ENSMUSG00000023723	159.076	0.763062	0.144382	2.61469e-08	3.44785e-07	Mrps23	64656
ENSMUSG00000027569	114.375	0.762802	0.140913	1.26167e-08	1.75996e-07	Mrgbp	73247
ENSMUSG00000078190	21.6149	-0.762644	0.301812	0.00183216	0.00848465	Dnm3os	474332
ENSMUSG00000059040	522.536	0.762588	0.12112	6.01111e-11	1.14828e-09	Eno1b	433182
ENSMUSG00000023938	340.745	0.762216	0.0998875	5.37709e-15	1.62893e-13	Aars2	224805
ENSMUSG00000047250	29.9991	-0.762185	0.266124	0.000707579	0.00375183	Ptgs1	19224
ENSMUSG00000040370	406.035	0.762058	0.115952	1.0886e-11	2.29181e-10	Etfrf1	67636
ENSMUSG00000038145	2764.27	0.761995	0.104368	6.05194e-14	1.64682e-12	Snrk	20623
ENSMUSG00000049988	26.1996	-0.761957	0.342901	0.0037842	0.0156829	Lrrc25	211228
ENSMUSG00000028005	50.4305	-0.761615	0.175581	2.7923e-06	2.55988e-05	Gucy1b1	54195
ENSMUSG00000025733	454.843	0.761185	0.103551	4.11282e-14	1.1465e-12	Rhot2	214952
ENSMUSG00000022555	1025.34	0.760662	0.132067	1.72336e-09	2.75416e-08	Dgat1	13350
ENSMUSG00000040163	21.3994	-0.760229	0.387753	0.00670526	0.0254699	1700034J05Rik	73344
ENSMUSG00000022817	565.481	-0.760091	0.0969434	9.21268e-16	3.06183e-14	Itgb5	16419
ENSMUSG00000053338	12.2126	0.759874	0.440388	0.0104437	0.0365761	Tarm1	245126
ENSMUSG00000090115	35.7148	-0.759716	0.212378	6.53385e-05	0.000447692	Usp49	224836
ENSMUSG00000021007	24.3008	-0.759186	0.305354	0.0020614	0.00938375	Spata7	104871
ENSMUSG00000027188	21.338	-0.75902	0.30505	0.00204874	0.00933358	Pamr1	210622
ENSMUSG00000046574	400.319	-0.758928	0.12049	5.7952e-11	1.11076e-09	Prr12	233210
ENSMUSG00000020788	184.185	0.758793	0.102958	3.61364e-14	1.01064e-12	Atp2a3	53313
ENSMUSG00000054640	40.296	-0.758744	0.193785	1.71258e-05	0.000134277	Slc8a1	20541
ENSMUSG00000025366	751.518	-0.75871	0.0910938	1.68385e-17	6.46206e-16	Esyt1	23943
ENSMUSG00000022332	182.09	0.758634	0.140868	1.34722e-08	1.86713e-07	Khdrbs3	13992
ENSMUSG00000032265	125.513	-0.758481	0.188553	1.07821e-05	8.78376e-05	Tent5a	212943
ENSMUSG00000046618	76.6135	-0.757116	0.175342	3.03156e-06	2.76226e-05	Olfml2a	241327
ENSMUSG00000058385	17.912	0.756341	0.331126	0.00344835	0.014516	H2bc8	319181
ENSMUSG00000041096	77.4073	-0.756323	0.162536	6.5129e-07	6.79724e-06	Tspyl2	52808
ENSMUSG00000071649	188.522	0.755555	0.120395	7.72542e-11	1.45466e-09	B3gat3	72727
ENSMUSG00000038637	61.7238	-0.755422	0.203948	4.00964e-05	0.000288357	Lrrc56	70552
ENSMUSG00000024427	249.839	0.755277	0.27565	0.00103348	0.00517633	Spry4	24066
ENSMUSG00000023505	9.55174	0.755245	0.501021	0.0148777	0.0487176	Cdca3	14793
ENSMUSG00000072893	29.1431	-0.754853	0.276275	0.00104327	0.00521363	4933439C10Rik	74476
ENSMUSG00000022684	374.866	0.754271	0.0799059	8.09262e-22	4.23588e-20	Bfar	67118
ENSMUSG00000047409	337.683	-0.75372	0.122044	1.31538e-10	2.39767e-09	Ctdspl	69274
ENSMUSG00000031310	263.486	-0.753446	0.120099	7.05618e-11	1.34044e-09	Zmym3	56364
ENSMUSG00000018858	77.8103	0.753103	0.162559	7.05023e-07	7.29135e-06	Mrpl58	68572
ENSMUSG00000060002	4264.75	0.753082	0.0761297	9.25621e-24	5.59821e-22	Chpt1	212862
ENSMUSG00000032816	26.2952	-0.75239	0.417214	0.00924031	0.0331219	Igdcc4	56741
ENSMUSG00000024065	64.404	-0.752051	0.187149	1.11582e-05	9.06857e-05	Ehd3	57440
ENSMUSG00000016128	329.869	-0.751622	0.104046	1.04641e-13	2.75968e-12	Stard13	243362
ENSMUSG00000010607	13.2314	0.751464	0.422434	0.00983682	0.0348082	Pigyl	66268
ENSMUSG00000036932	412.678	0.750959	0.0936818	2.46357e-16	8.58787e-15	Aifm1	26926
ENSMUSG00000024222	141.9	-0.750864	0.490178	0.0138755	0.0461242	Fkbp5	14229
ENSMUSG00000044807	22.2814	-0.750708	0.294096	0.00177805	0.00828206	Zfp354c	30944
ENSMUSG00000074582	1252.18	0.750336	0.0697531	1.14461e-27	8.82484e-26	Arfgef2	99371
ENSMUSG00000028556	229.178	-0.749789	0.109144	1.36132e-12	3.19184e-11	Dock7	67299
ENSMUSG00000027901	28.3229	-0.749604	0.275075	0.00112819	0.00556806	Dennd2d	72121
ENSMUSG00000022747	104.765	-0.749485	0.178787	5.46032e-06	4.72014e-05	St3gal6	54613
ENSMUSG00000020361	769.59	0.749469	0.0938636	3.23555e-16	1.11204e-14	Hspa4	15525
ENSMUSG00000052496	16.6789	0.749279	0.424292	0.0101842	0.0358005	Pkdrej	18766
ENSMUSG00000027007	1809.01	0.748813	0.0606443	1.32355e-35	1.58418e-33	Itprid2	70599
ENSMUSG00000025068	275.593	0.748739	0.115927	2.28689e-11	4.61585e-10	Gsto1	14873
ENSMUSG00000083325	24.5445	0.748412	0.27401	0.00109158	0.00542021	Gm14121	545472
ENSMUSG00000030047	46.8434	-0.748199	0.194255	2.11423e-05	0.000161478	Arhgap25	232201
ENSMUSG00000073856	19.7251	-0.74811	0.399101	0.00828182	0.0302565	Iqck	434232
ENSMUSG00000102692	13.9693	-0.747625	0.382414	0.00704709	0.0265211	Dchs2	100534287
ENSMUSG00000040612	19.5417	-0.747377	0.398913	0.00831398	0.0303408	Ildr2	100039795
ENSMUSG00000026003	6068.62	0.74724	0.0751762	7.78803e-24	4.76071e-22	Acadl	11363
ENSMUSG00000086502	21.6669	-0.747166	0.270145	0.00098862	0.00497829	B130055M24Rik	654803
ENSMUSG00000029516	41.1515	0.747064	0.226942	0.000184091	0.00114662	Cit	12704
ENSMUSG00000021830	56.1708	-0.747059	0.243647	0.000380383	0.00216157	Txndc16	70561
ENSMUSG00000026798	98.212	0.74688	0.167126	1.5743e-06	1.53275e-05	Coq4	227683
ENSMUSG00000059456	399.409	0.746506	0.132577	3.7265e-09	5.60482e-08	Ptk2b	19229
ENSMUSG00000048856	38.2506	-0.746084	0.273307	0.00109346	0.00542795	Slc25a47	104910
ENSMUSG00000050147	32.1609	-0.745637	0.240664	0.000349536	0.00201369	F2rl3	14065
ENSMUSG00000022528	54.6187	-0.745409	0.228482	0.000202857	0.00124986	Hes1	15205
ENSMUSG00000051331	129.169	-0.745081	0.133238	4.74228e-09	7.02761e-08	Cacna1c	12288
ENSMUSG00000067928	40.0131	-0.744519	0.204173	5.10441e-05	0.000359092	Zfp760	240034
ENSMUSG00000001520	29.3674	-0.744263	0.258947	0.000720264	0.00380433	Nrip2	60345
ENSMUSG00000073490	61.0107	-0.744217	0.25253	0.000560297	0.00305708	Ifi207	226691
ENSMUSG00000040613	81.1103	-0.744074	0.234655	0.00027468	0.00163569	Apobec1	11810
ENSMUSG00000032802	381.243	0.743934	0.249844	0.000524646	0.0028784	Srxn1	76650
ENSMUSG00000037152	83.7656	0.743887	0.19145	2.02153e-05	0.00015509	Ndufc1	66377
ENSMUSG00000032348	122.344	0.743701	0.143436	4.43646e-08	5.6373e-07	Gsta4	14860
ENSMUSG00000050856	14.2447	0.743507	0.390269	0.00810731	0.0297608	Atp5me	11958
ENSMUSG00000023885	103.687	-0.743502	0.168976	2.14789e-06	2.02888e-05	Thbs2	21826
ENSMUSG00000032741	980.15	0.743482	0.118556	7.50859e-11	1.41851e-09	Tpcn1	252972
ENSMUSG00000027227	267.155	0.743457	0.1278	1.25029e-09	2.02651e-08	Sord	20322
ENSMUSG00000051146	16.0337	0.743277	0.300536	0.00223662	0.0100478	Camk2n2	73047
ENSMUSG00000019647	302.439	-0.743139	0.121142	1.70392e-10	3.04747e-09	Sema6a	20358
ENSMUSG00000040562	114.024	-0.743024	0.163528	1.10021e-06	1.10189e-05	Gstm2	14863
ENSMUSG00000025268	80.8147	-0.742873	0.135294	8.79778e-09	1.25905e-07	Maged2	80884
ENSMUSG00000045466	22.0577	-0.742719	0.286819	0.00162843	0.00769102	Zfp956	101197
ENSMUSG00000032440	1277.28	-0.742523	0.115401	2.36318e-11	4.75861e-10	Tgfbr2	21813
ENSMUSG00000078572	36.6229	0.742214	0.261187	0.000789314	0.00412138	Ndufaf8	208501
ENSMUSG00000040543	38.2362	-0.742018	0.251635	0.000569389	0.00309878	Pitpnm3	327958
ENSMUSG00000020267	101.369	0.741313	0.1794	7.16137e-06	6.03515e-05	Hint1	15254
ENSMUSG00000035642	64.0492	-0.74125	0.19885	3.77383e-05	0.000272774	Aamdc	66273
ENSMUSG00000025722	152.609	0.741176	0.145231	7.19576e-08	8.80362e-07	Wdr73	71968
ENSMUSG00000029430	219.788	0.74114	0.133741	7.10197e-09	1.0284e-07	Ran	19384
ENSMUSG00000031819	256.918	0.741115	0.100821	4.26707e-14	1.18564e-12	Emc8	18117
ENSMUSG00000026755	137.834	0.741067	0.125204	6.94057e-10	1.15447e-08	Arpc5l	74192
ENSMUSG00000063524	15998.7	0.740568	0.118965	1.19677e-10	2.19784e-09	Eno1	13806
ENSMUSG00000045268	93.4575	0.740462	0.174942	4.5204e-06	3.98409e-05	Zfp691	195522
ENSMUSG00000052727	325.348	0.74024	0.136882	1.34507e-08	1.86565e-07	Map1b	17755
ENSMUSG00000029482	2798.73	0.739793	0.21181	8.8326e-05	0.000588702	Aacs	78894
ENSMUSG00000037410	239.413	-0.739782	0.102235	1.00113e-13	2.65254e-12	Tbc1d2b	67016
ENSMUSG00000025940	294.466	0.739018	0.130996	3.64838e-09	5.50182e-08	Tmem70	70397
ENSMUSG00000028959	1041.38	0.73891	0.062347	4.53511e-33	4.73311e-31	Fastk	66587
ENSMUSG00000056476	180.847	-0.738766	0.130885	3.41014e-09	5.17455e-08	Med12l	329650
ENSMUSG00000041120	53.6043	-0.738699	0.246948	0.000500186	0.00275456	Nbl1	17965
ENSMUSG00000038775	11.3932	-0.738681	0.36527	0.00672479	0.0255214	Vill	22351
ENSMUSG00000070493	699.841	0.738627	0.145819	8.7322e-08	1.04737e-06	Chchd2	14004
ENSMUSG00000024621	328.636	-0.738457	0.16221	1.06841e-06	1.07192e-05	Csf1r	12978
ENSMUSG00000098111	28.3125	0.738181	0.253991	0.000669271	0.00357418	Gm4654	100043797
ENSMUSG00000020251	9.55967	-0.737228	0.403086	0.00943201	0.033633	Glt8d2	74782
ENSMUSG00000021180	145.696	-0.737193	0.143613	5.86053e-08	7.30049e-07	Rps6ka5	73086
ENSMUSG00000067787	463.05	-0.737118	0.0986255	1.71519e-14	4.95061e-13	Blcap	53619
ENSMUSG00000035095	7.80964	-0.73669	0.431589	0.0116679	0.0400076	Fam167a	219148
ENSMUSG00000015806	217.969	0.736389	0.11088	6.48857e-12	1.40225e-10	Qdpr	110391
ENSMUSG00000042810	236.379	-0.735965	0.112552	1.36377e-11	2.83969e-10	Krba1	77827
ENSMUSG00000038618	20.2075	-0.73499	0.284588	0.00171217	0.00803456	Rassf7	66985
ENSMUSG00000033066	182.327	-0.73495	0.178893	8.02779e-06	6.71572e-05	Gas7	14457
ENSMUSG00000026193	684.142	-0.734902	0.264592	0.000924955	0.00470616	Fn1	14268
ENSMUSG00000054690	93.864	0.734594	0.16099	1.06004e-06	1.06539e-05	Emcn	59308
ENSMUSG00000021417	386.744	0.734554	0.11282	2.16966e-11	4.39479e-10	Eci2	23986
ENSMUSG00000002981	1037.32	0.734551	0.0781114	1.26634e-21	6.56808e-20	Clptm1	56457
ENSMUSG00000031963	80.706	-0.734501	0.277658	0.00139589	0.00671316	Bmper	73230
ENSMUSG00000057522	722.237	0.734232	0.0670147	1.57177e-28	1.28106e-26	Spop	20747
ENSMUSG00000036904	136.211	-0.734019	0.157515	6.56642e-07	6.84059e-06	Fzd8	14370
ENSMUSG00000042804	110.976	-0.73379	0.166873	2.21054e-06	2.07774e-05	Gpr153	100129
ENSMUSG00000079555	26.0413	-0.733688	0.29781	0.00232487	0.0103897	Haus3	231123
ENSMUSG00000031371	28.7614	-0.733328	0.296894	0.00220885	0.00994911	Haus7	73738
ENSMUSG00000035547	27.6244	-0.7332	0.281699	0.00160997	0.00762277	Capn5	12337
ENSMUSG00000047656	51.9341	-0.733077	0.188073	2.04165e-05	0.000156493	Trpt1	107328
ENSMUSG00000025499	169.52	0.733066	0.138572	2.64672e-08	3.48739e-07	Hras	15461
ENSMUSG00000023010	2753.47	0.732759	0.0691068	5.94816e-27	4.46529e-25	Tmbim6	110213
ENSMUSG00000061132	23.5838	-0.732674	0.28842	0.00186014	0.008591	Blnk	17060
ENSMUSG00000068250	178.113	-0.732486	0.202498	5.7594e-05	0.000399748	Amn1	232566
ENSMUSG00000038296	179.285	0.732474	0.127953	2.23942e-09	3.5157e-08	Galnt18	233733
ENSMUSG00000041707	9.07218	0.732473	0.427775	0.0117973	0.0403605	Tmem273	69069
ENSMUSG00000052852	22.0091	0.731701	0.261655	0.000947071	0.00480583	Reep1	52250
ENSMUSG00000031958	746.68	-0.731192	0.0823053	1.41436e-19	6.42127e-18	Ldhd	52815
ENSMUSG00000058331	14.5401	-0.730947	0.441814	0.0126264	0.04271	Zfp85	22746
ENSMUSG00000041153	58.3984	-0.730847	0.205243	7.20118e-05	0.00048814	Osgin2	209212
ENSMUSG00000031295	505.337	-0.730419	0.114163	3.82202e-11	7.46778e-10	Phka2	110094
ENSMUSG00000031352	206.84	0.730289	0.118413	1.60843e-10	2.89788e-09	Hccs	15159
ENSMUSG00000032584	18.1134	-0.729979	0.336662	0.00480268	0.0192349	Mst1r	19882
ENSMUSG00000044813	284.93	0.729901	0.161252	1.24807e-06	1.23838e-05	Shb	230126
ENSMUSG00000024646	260.077	-0.729762	0.137907	2.56739e-08	3.3907e-07	Cyb5a	109672
ENSMUSG00000046605	58.1222	-0.729702	0.164862	2.00525e-06	1.90677e-05	B3gntl1	210004
ENSMUSG00000021550	198.437	0.72917	0.149243	2.30064e-07	2.58554e-06	Qng1	70153
ENSMUSG00000027329	69.1809	0.728948	0.173886	5.79291e-06	4.97249e-05	Spef1	70997
ENSMUSG00000052605	40.3772	0.728671	0.224901	0.000231934	0.00140673	Isoc2b	67441
ENSMUSG00000048100	67.0159	0.728644	0.163265	1.69032e-06	1.63455e-05	Taf13	99730
ENSMUSG00000066839	431.954	0.728517	0.0972563	1.70362e-14	4.92554e-13	Ecsit	26940
ENSMUSG00000062908	5979.44	0.728501	0.0831574	4.8956e-19	2.15962e-17	Acadm	11364
ENSMUSG00000091764	43.1095	-0.728237	0.23509	0.000367209	0.00209714	Zfp964	636741
ENSMUSG00000020695	262.916	-0.728082	0.145804	1.25656e-07	1.46707e-06	Mrc2	17534
ENSMUSG00000042305	138.988	0.728078	0.0986597	3.60445e-14	1.00972e-12	Tmem183a	57439
ENSMUSG00000024259	395.573	0.727975	0.0830651	5.127e-19	2.25009e-17	Slc25a46	67453
ENSMUSG00000029638	35.572	-0.727411	0.243452	0.000533838	0.00292296	Glcci1	170772
ENSMUSG00000021235	641.951	0.726993	0.0925905	8.90993e-16	2.96697e-14	Coq6	217707
ENSMUSG00000027808	361.419	0.726597	0.102269	2.93113e-13	7.33469e-12	Serp1	28146
ENSMUSG00000046027	148.48	0.726367	0.132826	1.00366e-08	1.4268e-07	Stard5	170460
ENSMUSG00000038295	42.818	0.726237	0.229088	0.000303551	0.00178053	Atg9b	213948
ENSMUSG00000001983	197.177	0.725958	0.125895	1.79836e-09	2.86866e-08	Taco1	70207
ENSMUSG00000025555	254.874	-0.725876	0.135318	1.71957e-08	2.34147e-07	Farp1	223254
ENSMUSG00000031545	1422.4	0.725864	0.0909267	3.19376e-16	1.09989e-14	Gpat4	102247
ENSMUSG00000032051	162.637	0.725581	0.151691	3.75268e-07	4.08074e-06	Fdx1	14148
ENSMUSG00000034591	58.3185	0.724746	0.240534	0.000489066	0.00270028	Slc41a2	338365
ENSMUSG00000031907	31.5698	-0.724706	0.192694	3.41232e-05	0.000249169	Zfp90	22751
ENSMUSG00000074282	20.3343	-0.724591	0.303444	0.00291193	0.0125574	Zfp94	22756
ENSMUSG00000021764	220.336	0.724261	0.146039	1.61115e-07	1.8595e-06	Ndufs4	17993
ENSMUSG00000009731	8.38176	-0.724214	0.452954	0.0144094	0.0474746	Kcnd1	16506
ENSMUSG00000095159	25.6869	0.724198	0.263798	0.00110824	0.00549496	Tubb4b-ps1	100042651
ENSMUSG00000068923	82.7688	0.724175	0.16621	2.7115e-06	2.49651e-05	Syt11	229521
ENSMUSG00000049233	11.5713	0.724014	0.33387	0.00505558	0.0201095	Apoo-ps	621156
ENSMUSG00000079316	98.3461	0.723972	0.130885	7.47579e-09	1.07797e-07	Rab9	56382
ENSMUSG00000064345	35805.8	0.72298	0.212826	0.000135314	0.000871343	ND2	17717
ENSMUSG00000032606	79.3749	-0.722886	0.181064	1.34151e-05	0.000107245	Nicn1	66257
ENSMUSG00000003604	45.4334	0.722883	0.220941	0.000209692	0.00128503	Aven	74268
ENSMUSG00000022883	15.7178	-0.722721	0.29844	0.00266124	0.0116406	Robo1	19876
ENSMUSG00000019970	427.67	0.722186	0.298724	0.00271454	0.0118375	Sgk1	20393
ENSMUSG00000002108	449.188	0.722057	0.0854078	7.51125e-18	2.97599e-16	Nr1h3	22259
ENSMUSG00000053801	61.2191	0.721836	0.195308	4.46725e-05	0.000318855	Grwd1	101612
ENSMUSG00000051154	147.644	0.721666	0.137976	3.58721e-08	4.61645e-07	Commd3	12238
ENSMUSG00000031848	104.927	0.721666	0.171146	5.31587e-06	4.61158e-05	Lsm4	50783
ENSMUSG00000028910	832.233	0.721164	0.0820621	3.63067e-19	1.61459e-17	Mecr	26922
ENSMUSG00000035478	349.885	0.721075	0.0827961	7.5229e-19	3.23522e-17	Mbd3	17192
ENSMUSG00000028124	233.231	0.720863	0.127271	3.2608e-09	4.97876e-08	Gclm	14630
ENSMUSG00000025255	512.966	-0.720572	0.107326	4.18434e-12	9.19373e-11	Zfhx4	80892
ENSMUSG00000038677	12.4208	-0.720333	0.341696	0.00582963	0.0226053	Scube3	268935
ENSMUSG00000040521	112.231	0.719486	0.166757	3.44103e-06	3.10309e-05	Tsfm	66399
ENSMUSG00000036782	25.356	-0.719396	0.260836	0.00108621	0.00539983	Klhl13	67455
ENSMUSG00000026728	2722.08	-0.719149	0.141942	8.32139e-08	1.00302e-06	Vim	22352
ENSMUSG00000072969	26.6254	-0.719114	0.294036	0.0025298	0.0111627	Armcx5	494468
ENSMUSG00000030008	22.7993	-0.718956	0.276697	0.00171425	0.00803644	Pradc1	73327
ENSMUSG00000039496	48.2071	-0.718526	0.211419	0.000137283	0.000882697	Cdnf	227526
ENSMUSG00000026972	52.1281	-0.718469	0.211853	0.000136885	0.000880464	Arrdc1	215705
ENSMUSG00000047875	83.8871	-0.718284	0.167859	4.12425e-06	3.66515e-05	Gpr157	269604
ENSMUSG00000062075	91.2158	-0.718278	0.173067	6.9826e-06	5.90777e-05	Lmnb2	16907
ENSMUSG00000023988	155.372	0.718111	0.134553	2.07089e-08	2.77785e-07	Bysl	53414
ENSMUSG00000024236	381.286	-0.717812	0.148883	3.0553e-07	3.35867e-06	Svil	225115
ENSMUSG00000020064	219.263	-0.717517	0.101186	3.10826e-13	7.7327e-12	Herc4	67345
ENSMUSG00000021592	37.1318	-0.717357	0.222096	0.000235253	0.00142383	Arsk	77041
ENSMUSG00000085208	137.958	-0.717339	0.120469	5.91519e-10	9.91619e-09	Brip1os	74038
ENSMUSG00000031239	12.4331	-0.716794	0.392727	0.0102698	0.036035	Itm2a	16431
ENSMUSG00000038147	37.8007	-0.716615	0.298877	0.00279935	0.0121423	Cd84	12523
ENSMUSG00000022543	21.0111	-0.716264	0.345268	0.00598534	0.0231201	Dnaaf8	74684
ENSMUSG00000027848	36.6562	-0.71606	0.297822	0.00279152	0.0121145	Olfml3	99543
ENSMUSG00000001741	50.9641	-0.71598	0.196487	5.3236e-05	0.000372674	Il16	16170
ENSMUSG00000033416	802.584	-0.715918	0.0953262	1.34471e-14	3.93436e-13	Gucd1	68778
ENSMUSG00000062115	500.129	-0.715834	0.0988127	9.91235e-14	2.63038e-12	Rai1	19377
ENSMUSG00000037852	61.0883	-0.715734	0.19552	5.09145e-05	0.000358475	Cpe	12876
ENSMUSG00000025323	33.0662	-0.714794	0.220925	0.000244052	0.00146894	Sp4	20688
ENSMUSG00000011257	598.782	0.713635	0.111714	4.00528e-11	7.79914e-10	Pabpc4	230721
ENSMUSG00000020660	1.69516	0.712615	3.01279	0.00879708	0.0317995	Pomc	18976
ENSMUSG00000019433	113.995	0.712477	0.135931	3.52624e-08	4.55167e-07	Gipc1	67903
ENSMUSG00000097571	39.3444	-0.712336	0.232305	0.000429	0.0024051	Jpx	70252
ENSMUSG00000014444	1709.25	0.71196	0.0932062	5.57924e-15	1.6842e-13	Piezo1	234839
ENSMUSG00000097990	14.3535	-0.711662	0.361363	0.00802105	0.0295159	Gm19557	100503104
ENSMUSG00000023089	71.0574	0.711392	0.185108	2.51404e-05	0.000188628	Ndufa5	68202
ENSMUSG00000036469	13.7769	-0.711037	0.407165	0.0115692	0.0397626	Marchf1	72925
ENSMUSG00000072704	599.441	0.710888	0.0740325	1.97502e-22	1.09047e-20	Smim10l1	381820
ENSMUSG00000024044	18.4161	-0.710835	0.295749	0.00291361	0.0125615	Epb41l3	13823
ENSMUSG00000027602	880.663	0.710717	0.104718	2.80938e-12	6.31871e-11	Map1lc3a	66734
ENSMUSG00000025791	1283.53	0.710329	0.0746777	3.64306e-22	1.97951e-20	Pgm1	72157
ENSMUSG00000070639	97.3672	0.710299	0.20256	9.51262e-05	0.000629126	Lrrc8b	433926
ENSMUSG00000042642	388.817	0.710236	0.09156	2.03832e-15	6.50895e-14	Flad1	319945
ENSMUSG00000030335	184.474	0.709987	0.126025	4.16924e-09	6.24328e-08	Mrpl51	66493
ENSMUSG00000018166	59.0151	-0.709938	0.199645	7.75922e-05	0.000522861	Erbb3	13867
ENSMUSG00000022610	125.247	-0.709619	0.124232	2.5728e-09	3.99965e-08	Mapk12	29857
ENSMUSG00000024925	17.8127	-0.709581	0.32308	0.00480423	0.0192349	Rnaseh2c	68209
ENSMUSG00000008435	282.267	0.709569	0.105285	3.87282e-12	8.53118e-11	Rdh13	108841
ENSMUSG00000031246	405.661	0.708993	0.102794	1.24111e-12	2.92198e-11	Sh3bgrl	56726
ENSMUSG00000054364	2246.58	-0.708965	0.149056	4.16958e-07	4.50262e-06	Rhob	11852
ENSMUSG00000037606	211.463	-0.708757	0.123708	2.54681e-09	3.96284e-08	Osbpl5	79196
ENSMUSG00000052738	2662.31	0.708681	0.104814	3.03071e-12	6.76319e-11	Suclg1	56451
ENSMUSG00000003452	12.9342	-0.708676	0.39772	0.0110246	0.0382444	Bicd1	12121
ENSMUSG00000023456	1303.96	0.708102	0.092047	3.38675e-15	1.05396e-13	Tpi1	21991
ENSMUSG00000022801	242.114	-0.708	0.0915896	2.51994e-15	7.97253e-14	Lrch3	70144
ENSMUSG00000013419	218.616	-0.707269	0.160234	2.19613e-06	2.06646e-05	Zbtb47	270210
ENSMUSG00000078517	693.347	-0.706848	0.0622136	1.51572e-30	1.40233e-28	Emc1	230866
ENSMUSG00000030688	114.394	0.706771	0.166908	5.01392e-06	4.37625e-05	Stard10	56018
ENSMUSG00000050945	60.1917	-0.705676	0.218019	0.000248505	0.00149347	Zfp438	240186
ENSMUSG00000040018	338.261	0.70567	0.0932176	1.03414e-14	3.05706e-13	Cox15	226139
ENSMUSG00000055865	10.2651	0.705424	0.438405	0.0148727	0.0487104	Tafa3	329731
ENSMUSG00000060032	30.9845	0.705171	0.213645	0.000203595	0.0012535	H2aj	232440
ENSMUSG00000071014	140.179	0.704877	0.16691	5.44467e-06	4.70899e-05	Ndufb6	230075
ENSMUSG00000066595	126.148	-0.704834	0.217731	0.000244079	0.00146894	Flvcr1	226844
ENSMUSG00000039450	47.1057	-0.704511	0.261272	0.00133335	0.00644677	Dcxr	67880
ENSMUSG00000018849	9.27185	0.704479	0.415997	0.0130097	0.0438077	Wwc1	211652
ENSMUSG00000022032	102.946	-0.704063	0.234208	0.000525444	0.00288161	Scara5	71145
ENSMUSG00000022365	719.265	0.703867	0.122381	2.01714e-09	3.19088e-08	Derl1	67819
ENSMUSG00000034121	28.6061	-0.703704	0.290873	0.00283091	0.0122513	Mks1	380718
ENSMUSG00000032202	12.0961	-0.703418	0.387008	0.010796	0.0376288	Rab27a	11891
ENSMUSG00000055435	109.712	-0.70301	0.215858	0.000228831	0.00139185	Maf	17132
ENSMUSG00000030657	76.202	0.702719	0.230781	0.000470871	0.00261057	Xylt1	233781
ENSMUSG00000039959	431.44	-0.702464	0.0880122	3.40153e-16	1.16674e-14	Hip1	215114
ENSMUSG00000000884	16.6769	-0.702229	0.29553	0.00319755	0.0135973	Gnb1l	13972
ENSMUSG00000021420	282.293	0.702022	0.105998	8.42641e-12	1.78941e-10	Fars2	69955
ENSMUSG00000015944	167.009	-0.701487	0.166775	5.79277e-06	4.97249e-05	Castor2	80909
ENSMUSG00000066043	195.381	0.701266	0.156609	1.70648e-06	1.64738e-05	Phactr4	100169
ENSMUSG00000070604	81.6778	-0.701242	0.179626	2.01459e-05	0.000154627	Vsig10l	75690
ENSMUSG00000028975	252.628	0.701176	0.105409	7.05844e-12	1.50827e-10	Pex14	56273
ENSMUSG00000043673	63.6845	-0.699509	0.190972	5.25704e-05	0.000368316	Kcns3	238076
ENSMUSG00000049521	490.821	-0.699383	0.101761	1.47707e-12	3.45377e-11	Cdc42ep1	104445
ENSMUSG00000025956	23.333	-0.699281	0.287926	0.00279249	0.0121157	Mettl21a	67099
ENSMUSG00000063838	16.2686	-0.69889	0.287561	0.00280991	0.0121758	Cdc42ep5	58804
ENSMUSG00000031119	185.601	-0.698818	0.106449	1.21872e-11	2.55008e-10	Gpc4	14735
ENSMUSG00000001123	257.971	0.698719	0.112335	1.24453e-10	2.27337e-09	Lgals9	16859
ENSMUSG00000023832	837.927	0.698339	0.104107	4.78825e-12	1.04937e-10	Acat2	110460
ENSMUSG00000018900	382.741	0.698327	0.124002	4.30445e-09	6.42887e-08	Slc22a5	20520
ENSMUSG00000027996	18.4295	-0.69814	0.404617	0.0124735	0.0423017	Sfrp2	20319
ENSMUSG00000020902	161.492	-0.698132	0.195591	7.55045e-05	0.000510603	Ntn1	18208
ENSMUSG00000048612	139.179	-0.696677	0.194289	7.14888e-05	0.000484979	Myof	226101
ENSMUSG00000020614	34.8336	-0.695809	0.292473	0.00318517	0.0135548	Fam20a	208659
ENSMUSG00000039908	53.5401	-0.695718	0.160906	3.48753e-06	3.14006e-05	Slc26a11	268512
[truncated: 3,250 more rows]

## Sheet: Supp. Table 4
ENSEMBL	Base mean	log2 FC	lfcSE	p-value	FDR	Symbol	ENTREZID
ENSMUSG00000001901	24.5635	6.42444	1.07129	1.18078e-10	2.88633e-08	Kcnh6	192775
ENSMUSG00000010080	29.2147	5.78281	1.1948	4.1214e-08	4.62061e-06	Epn3	71889
ENSMUSG00000046591	7.12055	5.33204	1.12829	3.273e-09	5.48355e-07	Ticrr	77011
ENSMUSG00000028175	3.04635	4.98741	1.65442	2.31274e-05	0.000951266	Depdc1a	76131
ENSMUSG00000048988	7.89048	4.58184	1.23466	5.61488e-06	0.000317135	Elfn1	243312
ENSMUSG00000018893	216.318	4.39017	1.01027	5.70413e-07	4.50023e-05	Mb	17189
ENSMUSG00000078721	8.31927	4.06896	0.827033	5.12184e-08	5.57458e-06	Spata31f1a	433698
ENSMUSG00000028873	6.93369	4.06292	1.05715	3.26938e-06	0.000203974	Cdca8	52276
ENSMUSG00000062542	4.40641	4.03703	1.82414	0.000522588	0.0106162	Syt9	60510
ENSMUSG00000044976	3.75927	3.84846	1.42313	0.000290836	0.00700591	Wdr72	546144
ENSMUSG00000028444	223.028	3.81227	0.64145	1.27371e-10	3.06326e-08	Cntfr	12804
ENSMUSG00000022225	5.54587	3.72055	1.55632	0.000218855	0.00560713	Cma1	17228
ENSMUSG00000028654	21.7636	3.67674	0.644566	5.55047e-10	1.14949e-07	Mycl	16918
ENSMUSG00000019942	9.53562	3.61345	0.780935	3.89591e-07	3.24536e-05	Cdk1	12534
ENSMUSG00000021478	3.51974	3.53562	1.59335	0.000845241	0.0150758	Drd1	13488
ENSMUSG00000015599	10.2069	-3.51595	0.940812	7.78681e-06	0.000408835	Ttbk1	106763
ENSMUSG00000036526	8.23606	3.47418	0.897295	5.90724e-06	0.000328667	Card11	108723
ENSMUSG00000081665	6.25937	3.36101	0.960791	2.35462e-05	0.000961911	Pira1	18722
ENSMUSG00000017868	33.421	3.33976	0.954574	1.78902e-05	0.000780003	Sgk2	27219
ENSMUSG00000020330	6.87692	3.15085	0.824649	8.04877e-06	0.000418171	Hmmr	15366
ENSMUSG00000049112	15.5728	-3.12279	0.900134	1.95244e-05	0.000836576	Oxtr	18430
ENSMUSG00000024979	12.4945	3.03002	0.819381	2.05613e-05	0.000873475	Tectb	21684
ENSMUSG00000027331	9.92315	2.98436	0.641383	1.62088e-07	1.53942e-05	Knstrn	51944
ENSMUSG00000059741	11.6285	-2.91461	0.753593	4.99492e-06	0.000290551	Myl3	17897
ENSMUSG00000039748	3.12652	2.91248	1.596	0.00131211	0.0208638	Exo1	26909
ENSMUSG00000031494	7.62069	2.90403	0.934948	7.4675e-05	0.00239974	Cd209a	170786
ENSMUSG00000021298	14.3321	2.87153	0.799754	1.41056e-05	0.000647667	Gpr132	56696
ENSMUSG00000037188	12.7292	2.82722	0.983909	0.000190952	0.0050609	Grhl3	230824
ENSMUSG00000021464	16.2316	2.78828	0.567424	4.45652e-08	4.95904e-06	Ror2	26564
ENSMUSG00000086596	7.84719	-2.75482	0.896326	8.35363e-05	0.00259502	Susd5	382111
ENSMUSG00000006784	261.352	-2.75247	0.512742	3.43536e-09	5.69163e-07	Odad4	74407
ENSMUSG00000117972	3.08406	-2.69793	1.11961	0.00058215	0.0114643	Gm6813	627939
ENSMUSG00000051378	8.95762	2.64977	0.861914	8.46528e-05	0.00260797	Kif18b	70218
ENSMUSG00000109367	8.15443	-2.63592	0.898073	0.000299683	0.00712691	Gm18782	100417720
ENSMUSG00000028965	9.26257	2.62465	0.809933	4.73636e-05	0.00168152	Tnfrsf9	21942
ENSMUSG00000002055	13.0155	2.58829	0.613971	1.42501e-06	0.000101114	Spag5	54141
ENSMUSG00000100291	160.788	-2.578	0.483903	4.70255e-09	7.27916e-07	2310069B03Rik	69652
ENSMUSG00000032064	129.518	-2.56743	0.331757	4.97505e-16	3.59209e-13	Dixdc1	330938
ENSMUSG00000037139	48.2289	-2.53368	0.607404	1.22823e-06	9.08126e-05	Myom3	242702
ENSMUSG00000033031	10.8446	2.50764	0.610982	1.98035e-06	0.000134836	Cip2a	224171
ENSMUSG00000000628	4351.75	-2.48581	0.166388	9.25593e-52	1.38015e-47	Hk2	15277
ENSMUSG00000027469	15.384	2.47506	0.613918	2.56053e-06	0.000165282	Tpx2	72119
ENSMUSG00000026398	11.4394	2.47261	0.668998	9.36601e-06	0.000468646	Nr5a2	26424
ENSMUSG00000089942	7.13766	2.47111	0.873088	0.000194484	0.00511693	Pira2	18725
ENSMUSG00000012443	24.8077	2.46785	0.475146	1.02844e-08	1.38891e-06	Kif11	16551
ENSMUSG00000031004	126.037	2.46627	0.461995	4.2629e-09	6.83486e-07	Mki67	17345
ENSMUSG00000014198	4.07027	2.46095	1.03471	0.000649226	0.012427	Zfp385c	278304
ENSMUSG00000069270	5.59429	2.45492	0.980241	0.000412455	0.00888746	H2ac6	319164
ENSMUSG00000058145	12.2248	2.44569	0.642558	6.44754e-06	0.000348655	Adamts17	233332
ENSMUSG00000045246	54.3124	2.43954	0.544417	3.54758e-07	3.02274e-05	Kcng4	66733
ENSMUSG00000032400	9.40143	2.40456	0.693035	2.08867e-05	0.000879778	Zwilch	68014
ENSMUSG00000045328	12.5436	2.40094	0.654077	1.05644e-05	0.000521611	Cenpe	229841
ENSMUSG00000069268	4.00354	2.39625	1.02588	0.000655248	0.0124782	H2bc7	319180
ENSMUSG00000004347	6.66668	2.36117	0.9575	0.000451518	0.0095093	Pde1c	18575
ENSMUSG00000020914	51.6274	2.35576	0.454956	1.02677e-08	1.38891e-06	Top2a	21973
ENSMUSG00000110682	10.8336	-2.34244	0.674046	2.14514e-05	0.000898489	A530010L16Rik	382036
ENSMUSG00000041431	12.2512	2.33032	0.662653	1.73329e-05	0.000769197	Ccnb1	268697
ENSMUSG00000068299	6.83455	-2.30271	0.800596	0.000172401	0.00465702	Nat8f4	75541
ENSMUSG00000026605	20.8031	2.30178	0.649939	1.69959e-05	0.000756497	Cenpf	108000
ENSMUSG00000042489	6.5463	2.28679	0.863005	0.000313227	0.00733206	Clspn	269582
ENSMUSG00000070691	6.11085	2.28432	1.01217	0.000710798	0.0132718	Runx3	12399
ENSMUSG00000031026	19.3209	2.27965	0.462578	3.94567e-08	4.45711e-06	Trim66	330627
ENSMUSG00000100005	8.29255	-2.26218	0.782577	0.000162702	0.0044271	B130024G19Rik	434198
ENSMUSG00000022853	607.177	2.25947	0.288049	2.25238e-16	1.76764e-13	Ehhadh	74147
ENSMUSG00000027715	22.3472	2.25029	0.512851	5.22287e-07	4.20963e-05	Ccna2	12428
ENSMUSG00000018822	22.3164	-2.19407	0.513769	8.61591e-07	6.45587e-05	Sfrp5	54612
ENSMUSG00000028364	283.683	2.17913	0.657695	3.50118e-05	0.00129866	Tnc	21923
ENSMUSG00000020897	9.87731	2.17576	0.832585	0.000332786	0.00760595	Aurkb	20877
ENSMUSG00000028874	22.9052	2.17191	0.755561	0.000143572	0.0040165	Fgr	14191
ENSMUSG00000020331	469.276	2.15058	0.340844	1.40509e-11	4.1081e-09	Hcn2	15166
ENSMUSG00000095217	7.85601	2.14916	0.847193	0.000385313	0.00851172	H2bc15	319187
ENSMUSG00000050600	6.09426	2.14174	0.935954	0.000686727	0.0129127	Zfp831	100043757
ENSMUSG00000027223	134.212	-2.13518	0.241267	4.63054e-20	6.90461e-17	Mapk8ip1	19099
ENSMUSG00000006585	18.9261	2.11952	0.506481	1.33596e-06	9.62342e-05	Cdt1	67177
ENSMUSG00000034329	7.99354	2.11115	0.911284	0.000672827	0.0126673	Brip1	237911
ENSMUSG00000026683	4.65803	2.10512	1.05501	0.00170368	0.0250035	Nuf2	66977
ENSMUSG00000001517	26.9828	2.10347	0.432626	5.60317e-08	5.92545e-06	Foxm1	14235
ENSMUSG00000022180	49.1921	2.08737	0.365124	5.47512e-10	1.14949e-07	Slc7a8	50934
ENSMUSG00000032373	15.7916	-2.07662	1.04707	0.00107029	0.0179922	Car12	76459
ENSMUSG00000062510	7.91982	2.06438	0.89408	0.000706485	0.0132176	Nsl1	381318
ENSMUSG00000039395	48.3443	2.0258	0.414447	4.78749e-08	5.28787e-06	Mreg	381269
ENSMUSG00000032511	28.2938	2.01535	0.397374	1.89108e-08	2.36957e-06	Scn5a	20271
ENSMUSG00000032401	383.716	2.01457	0.325934	3.00725e-11	8.00734e-09	Lctl	235435
ENSMUSG00000032661	10.4379	1.98918	0.848921	0.000605496	0.0117328	Oas3	246727
ENSMUSG00000022797	645.291	1.98578	0.408141	5.18444e-08	5.60182e-06	Tfrc	22042
ENSMUSG00000046295	11.6344	1.97631	0.662009	0.00011148	0.00325299	Ankle1	234396
ENSMUSG00000004709	9.30385	1.97612	0.823525	0.000552043	0.0110059	Cd244a	18106
ENSMUSG00000026622	7.01275	1.96505	0.963238	0.00125975	0.0202198	Nek2	18005
ENSMUSG00000008496	21.4711	1.94945	0.531117	1.06415e-05	0.000523682	Pou2f2	18987
ENSMUSG00000024590	53.9336	1.92852	0.283461	5.02512e-13	2.02512e-10	Lmnb1	16906
ENSMUSG00000021509	271.067	-1.92568	0.208454	1.28587e-21	2.3967e-18	Slc25a48	328258
ENSMUSG00000017146	11.1378	1.9231	0.720356	0.000281937	0.00684685	Brca1	12189
ENSMUSG00000030830	32.6876	1.91871	0.615675	7.03297e-05	0.00229472	Itgal	16408
ENSMUSG00000045667	89.66	-1.91408	0.606795	5.99045e-05	0.00202548	Smtnl2	276829
ENSMUSG00000058290	25.7537	1.91225	0.504652	6.71759e-06	0.000360309	Espl1	105988
ENSMUSG00000020649	12.5936	1.91187	0.618206	8.12697e-05	0.00254582	Rrm2	20135
ENSMUSG00000031101	15.0868	1.90844	0.590979	5.62081e-05	0.00191789	Sash3	74131
ENSMUSG00000028838	15.6406	1.90578	0.961298	0.00135795	0.021314	Extl1	56219
ENSMUSG00000046694	7.76785	-1.89683	0.832381	0.000696419	0.0130785	Tent5b	100342
ENSMUSG00000090174	5.05781	1.89635	0.975344	0.00148075	0.0226224	Gm10612	102638502
ENSMUSG00000025934	12.3665	-1.89545	0.704505	0.000262737	0.0064862	Gsta3	14859
ENSMUSG00000021226	649.374	1.85109	0.211504	1.0728e-19	1.45423e-16	Acot2	171210
ENSMUSG00000004360	4.7765	-1.84873	1.29265	0.00389796	0.0444456	9330159F19Rik	212448
ENSMUSG00000023015	26.5838	1.81883	0.505885	1.39416e-05	0.000647613	Racgap1	26934
ENSMUSG00000044724	6.32005	-1.81248	1.19378	0.00362053	0.0422754	Gpr152	269053
ENSMUSG00000044338	324.744	1.79855	0.363472	3.69879e-08	4.21013e-06	Aplnr	23796
ENSMUSG00000039699	9.12209	1.79798	0.724996	0.000465317	0.00973052	Batf2	74481
ENSMUSG00000020493	8.05734	1.79658	0.735463	0.000496514	0.0101837	Prr11	270906
ENSMUSG00000050315	218.781	-1.77299	0.459153	4.80309e-06	0.000283078	Synpo2	118449
ENSMUSG00000001420	297.473	-1.77216	0.195934	8.12205e-21	1.34564e-17	Tmem79	71913
ENSMUSG00000069763	4.89685	-1.76907	1.18006	0.00301086	0.0367881	Tmem100	67888
ENSMUSG00000000253	1873.75	1.76758	0.350556	2.15096e-08	2.58653e-06	Gmpr	66355
ENSMUSG00000071715	10.2704	1.75763	0.741172	0.000614525	0.0118387	Ncf4	17972
ENSMUSG00000038526	68.4704	1.75691	0.398881	5.40438e-07	4.33251e-05	Car14	23831
ENSMUSG00000090942	12.4524	1.74328	0.919222	0.00156461	0.0235418	F830016B08Rik	240328
ENSMUSG00000026980	5.92807	1.71629	0.952331	0.00195349	0.0272229	Ly75	17076
ENSMUSG00000026621	68.8119	-1.70143	0.409432	1.46957e-06	0.000103362	Mtarc1	66112
ENSMUSG00000000739	21.0585	1.69532	0.685239	0.000453115	0.00952948	Sult5a1	57429
ENSMUSG00000031971	6.10913	1.69348	0.926334	0.00185984	0.0264116	Ccsap	73420
ENSMUSG00000051457	14.001	1.69163	0.634393	0.000293784	0.00703805	Spn	20737
ENSMUSG00000034311	9.26526	1.68581	0.820844	0.00124469	0.0200644	Kif4	16571
ENSMUSG00000036768	15.7718	1.68456	0.636566	0.000300944	0.0071455	Kif15	209737
ENSMUSG00000000326	1617.18	-1.67284	0.180599	1.06844e-21	2.27592e-18	Comt	12846
ENSMUSG00000059631	48.6427	1.67177	0.427853	4.25652e-06	0.000255923	1500035N22Rik	70258
ENSMUSG00000005667	29.4671	1.66978	0.592571	0.000178416	0.00479344	Mthfd2	17768
ENSMUSG00000039021	8.07842	-1.66689	0.857783	0.00148582	0.0226534	Ttc16	338348
ENSMUSG00000039809	13.5417	-1.66314	0.808567	0.0011421	0.0188445	Gabbr2	242425
ENSMUSG00000084941	8.15183	1.65706	0.807031	0.0012568	0.0201941	Gm11944	100302648
ENSMUSG00000016756	36.1528	1.63996	0.466121	1.90301e-05	0.00082011	Cmah	12763
ENSMUSG00000028718	9.24909	1.63901	0.903542	0.00189278	0.0266508	Stil	20460
ENSMUSG00000016194	307.266	-1.63774	0.448536	1.08163e-05	0.000528793	Hsd11b1	15483
ENSMUSG00000056413	159.708	-1.63655	0.306546	4.55637e-09	7.15158e-07	Adap1	231821
ENSMUSG00000045322	19.9537	1.6362	0.644314	0.000405901	0.00880722	Tlr9	81897
ENSMUSG00000035504	253.392	1.63177	0.211074	5.8618e-16	3.97297e-13	Reep6	70335
ENSMUSG00000072949	40.4881	1.61207	0.526678	8.95433e-05	0.00271378	Acot1	26897
ENSMUSG00000040204	12.2686	1.59506	0.660731	0.000541442	0.0108915	Pclaf	68026
ENSMUSG00000029716	87.553	-1.59506	0.311004	1.44164e-08	1.88564e-06	Tfr2	50765
ENSMUSG00000000120	30.7172	1.59327	0.402101	3.40975e-06	0.000210966	Ngfr	18053
ENSMUSG00000049866	36.4398	1.59162	0.387775	1.96355e-06	0.000134305	Arl4c	320982
ENSMUSG00000032254	20.3748	1.59158	0.6234	0.000385992	0.0085141	Kif23	71819
ENSMUSG00000050556	1238.3	-1.57765	0.342682	1.89886e-07	1.78075e-05	Kcnb1	16500
ENSMUSG00000069267	8.5922	1.5755	0.685016	0.000763854	0.0139966	H3c2	319150
ENSMUSG00000011256	153.81	1.5748	0.240399	3.16834e-12	1.07371e-09	Adam19	11492
ENSMUSG00000047822	193.286	-1.55907	0.282757	1.75578e-09	3.08005e-07	Angptl8	624219
ENSMUSG00000033952	18.0268	1.55874	0.628735	0.000478548	0.00992438	Aspm	12316
ENSMUSG00000027514	10.4414	1.55407	0.926711	0.00240746	0.0316558	Zbp1	58203
ENSMUSG00000048163	42.6824	1.55185	0.448049	2.41075e-05	0.000971534	Selplg	20345
ENSMUSG00000020205	14.5036	1.54842	0.639717	0.000538498	0.0108654	Phlda1	21664
ENSMUSG00000022211	15.7374	1.54818	0.719384	0.000978446	0.0168277	Carmil3	268747
ENSMUSG00000006398	11.4632	1.53586	0.63424	0.00054512	0.0109251	Cdc20	107995
ENSMUSG00000032715	66.0567	1.53219	0.411961	9.00082e-06	0.000453203	Trib3	228775
ENSMUSG00000003273	25.7938	-1.53217	0.440743	2.30783e-05	0.000951266	Car11	12348
ENSMUSG00000002475	10.8028	-1.53048	0.545496	0.000200233	0.00523803	Abhd3	106861
ENSMUSG00000037337	16.9968	1.52282	0.678638	0.000812772	0.0146575	Map4k1	26411
ENSMUSG00000047945	31.5528	1.51821	0.577243	0.000311864	0.00731164	Marcksl1	17357
ENSMUSG00000061306	1659.69	-1.51686	0.14932	1.28036e-25	4.77285e-22	Slc38a10	72055
ENSMUSG00000001228	57.9884	1.51282	0.406584	8.79217e-06	0.000450516	Uhrf1	18140
ENSMUSG00000029417	40.8299	1.51171	0.433575	2.16697e-05	0.00090256	Cxcl9	17329
ENSMUSG00000040010	23.484	1.51012	0.592689	0.000385197	0.00851172	Slc7a5	20539
ENSMUSG00000002699	24.7227	1.50477	0.39963	8.13775e-06	0.000421326	Lcp2	16822
ENSMUSG00000029561	55.3861	1.4965	0.282173	5.89888e-09	8.88466e-07	Oasl2	23962
ENSMUSG00000097633	8.31349	1.48881	0.732623	0.00133259	0.0210512	Gm16617	100502764
ENSMUSG00000098678	5.67253	1.48858	0.984223	0.00309442	0.0373308	Mroh6	223645
ENSMUSG00000035105	158.862	1.48454	0.310613	1.08645e-07	1.08725e-05	Egln3	112407
ENSMUSG00000049929	10.9982	1.46306	0.763556	0.00164407	0.0243928	Lpar4	78134
ENSMUSG00000031662	13.7167	1.45132	0.577278	0.000450975	0.0095093	Snx20	71607
ENSMUSG00000050022	19.1156	1.44916	0.458174	6.76067e-05	0.00222535	Amz1	231842
ENSMUSG00000023019	38951.2	-1.44719	0.108633	1.34817e-42	1.00513e-38	Gpd1	14555
ENSMUSG00000043648	31.5493	1.44344	0.331648	6.76668e-07	5.17425e-05	Pld6	194908
ENSMUSG00000072082	22.9541	1.43086	0.370155	5.29607e-06	0.00030373	Ccnf	12449
ENSMUSG00000037347	29.9087	1.43078	0.437758	4.90116e-05	0.00172769	Chst7	60322
ENSMUSG00000032363	88.0912	1.43077	0.321674	4.35154e-07	3.58485e-05	Adamts7	108153
ENSMUSG00000023947	34.4677	1.42923	0.458987	7.7583e-05	0.00246661	Nfkbie	18037
ENSMUSG00000059146	2671.2	-1.42416	0.203542	1.44003e-13	6.71009e-11	Ntrk3	18213
ENSMUSG00000040084	24.964	1.42129	0.406943	2.16603e-05	0.00090256	Bub1b	12236
ENSMUSG00000024481	11.3717	-1.41921	0.929976	0.00296385	0.0364595	Lvrn	74574
ENSMUSG00000002384	128.005	1.41083	0.466302	0.000101433	0.00301205	Bmp8b	12164
ENSMUSG00000035686	5994.19	-1.40482	0.21474	3.27727e-12	1.08594e-09	Thrsp	21835
ENSMUSG00000097286	23.9512	-1.40045	0.463741	0.000106975	0.00313996	Gm26684	102638507
ENSMUSG00000026890	33.712	1.3936	0.362421	5.84463e-06	0.000326402	Lhx6	16874
ENSMUSG00000016028	13.0122	-1.39254	0.67224	0.00122054	0.0197605	Celsr1	12614
ENSMUSG00000033416	802.584	-1.39205	0.130162	6.84587e-28	3.40263e-24	Gucd1	68778
ENSMUSG00000026832	22.9107	1.39184	0.495402	0.000203978	0.00532666	Cytip	227929
ENSMUSG00000086765	13.8687	-1.39182	0.730145	0.00166432	0.0245953	Gm11827	100503518
ENSMUSG00000020435	17.651	1.38846	0.702431	0.00146688	0.022535	Osbp2	74309
ENSMUSG00000048376	160.241	1.38544	0.203281	5.33638e-13	2.09397e-10	F2r	14062
ENSMUSG00000025375	370.641	-1.38413	0.209095	1.97451e-12	7.18094e-10	Aatk	11302
ENSMUSG00000031778	72.8651	1.37731	0.367873	8.6149e-06	0.000444487	Cx3cl1	20312
ENSMUSG00000037624	8.57266	1.36757	0.916752	0.00346916	0.0407312	Kcnk2	16526
ENSMUSG00000026271	15.1597	1.36469	0.901615	0.00304579	0.0369505	Gpr35	64095
ENSMUSG00000094686	12.2269	1.35783	0.638242	0.00114247	0.0188445	Ccl21a	18829
ENSMUSG00000070000	9.54817	1.35778	0.722226	0.0018079	0.0259218	Fcho1	74015
ENSMUSG00000027326	12.0956	1.34323	0.783104	0.00249842	0.0325078	Knl1	76464
ENSMUSG00000089671	17.2018	-1.33596	0.46113	0.000157787	0.00433288	Gm16537	102638434
ENSMUSG00000028525	158.909	1.33437	0.414943	5.6934e-05	0.00193823	Pde4b	18578
ENSMUSG00000001270	401.551	1.31884	0.423786	8.16933e-05	0.00255101	Ckb	12709
ENSMUSG00000028369	999.181	1.30573	0.392279	3.78245e-05	0.00138236	Svep1	64817
ENSMUSG00000028068	29.9839	1.2957	0.447885	0.000166821	0.00452267	Iqgap3	404710
ENSMUSG00000042978	1579.4	-1.29537	0.212747	6.39102e-11	1.64304e-08	Sbk1	104175
ENSMUSG00000046056	29.4741	1.2931	0.490916	0.000327845	0.0075092	Sbsn	282619
ENSMUSG00000052392	57.0942	1.2922	0.327775	4.22332e-06	0.000254955	Acot4	171282
ENSMUSG00000046186	27.9409	1.28997	0.436758	0.000139421	0.00392987	Cd109	235505
ENSMUSG00000032443	9.6253	-1.28972	0.648642	0.00156379	0.0235418	Zcwpw2	100039681
ENSMUSG00000050737	52.5515	-1.28947	0.379594	3.1268e-05	0.00119242	Ptges	64292
ENSMUSG00000078532	17.1301	1.28705	0.668739	0.00171236	0.0250573	Nkain1	67149
ENSMUSG00000057969	74.5079	-1.27578	0.24545	1.09001e-08	1.45118e-06	Sema3b	20347
ENSMUSG00000079685	30.0748	1.27035	0.364995	2.39415e-05	0.000969726	Ulbp1	77777
ENSMUSG00000043122	1077.43	-1.26848	0.307233	1.80046e-06	0.00012429	A530016L24Rik	319942
ENSMUSG00000056116	214.903	1.26845	0.184176	3.4178e-13	1.41563e-10	H2-T22	15039
ENSMUSG00000020437	72.5178	1.26586	0.355982	1.80195e-05	0.000783349	Myo1g	246177
ENSMUSG00000027359	647.708	1.26465	0.374412	3.39421e-05	0.00126527	Slc27a2	26458
ENSMUSG00000035914	14.752	1.2636	0.778218	0.00275516	0.0347461	Cd276	102657
ENSMUSG00000038943	32.6907	1.25994	0.462358	0.000256772	0.00638925	Prc1	233406
ENSMUSG00000003779	16.8773	1.25989	0.623423	0.00141487	0.022045	Kif20a	19348
ENSMUSG00000041482	12.8382	1.25778	0.6063	0.00130584	0.0208027	Piezo2	667742
ENSMUSG00000069793	30.9072	1.25691	0.463143	0.000276472	0.00674898	Slfn9	237886
ENSMUSG00000040875	19.6572	1.25639	0.468849	0.000303789	0.00716739	Osbpl10	74486
ENSMUSG00000034349	59.0391	1.25391	0.270653	1.95388e-07	1.80145e-05	Smc4	70099
ENSMUSG00000039126	272.713	-1.2538	0.579129	0.00101029	0.017256	Prune2	353211
ENSMUSG00000029093	711.385	-1.24888	0.401843	8.26299e-05	0.00257222	Sorcs2	81840
ENSMUSG00000053398	184.196	1.24203	0.266329	1.70472e-07	1.6088e-05	Phgdh	236539
ENSMUSG00000026639	110.974	1.23395	0.282463	6.58335e-07	5.11273e-05	Lamb3	16780
ENSMUSG00000054013	416.928	-1.23376	0.366196	4.01417e-05	0.00145633	Tmem179	104885
ENSMUSG00000025017	65.3304	1.23333	0.399938	9.07423e-05	0.00274454	Pik3ap1	83490
ENSMUSG00000051506	143.229	1.2321	0.27272	3.36565e-07	2.88421e-05	Wdfy4	545030
ENSMUSG00000002835	20.1841	1.23096	0.478609	0.000409557	0.00885171	Chaf1a	27221
ENSMUSG00000026395	143.618	1.22221	0.32668	8.9888e-06	0.000453203	Ptprc	19264
ENSMUSG00000071547	30.6433	1.22125	0.432904	0.000204947	0.0053426	Nt5dc2	70021
ENSMUSG00000025007	45.4745	1.22075	0.373771	5.18092e-05	0.00179657	Aldh18a1	56454
ENSMUSG00000041801	2233.39	-1.22049	0.196468	3.00532e-11	8.00734e-09	Phlda3	27280
ENSMUSG00000036502	9.5866	1.22039	0.903874	0.0039736	0.0451948	Tmem255a	245386
ENSMUSG00000067279	475.285	-1.21664	0.228996	6.07947e-09	9.0651e-07	Ppp1r3c	53412
ENSMUSG00000055866	259.348	-1.21299	0.427693	0.000191086	0.0050609	Per2	18627
ENSMUSG00000007682	417.357	-1.21272	0.401312	0.000116771	0.0033875	Dio2	13371
ENSMUSG00000058818	95.2048	1.21181	0.340032	1.78124e-05	0.000779508	Pirb	18733
ENSMUSG00000089809	21.8167	1.21157	0.561063	0.00111442	0.0185667	A930011G23Rik	319818
ENSMUSG00000045854	20.36	-1.21022	0.464367	0.00037521	0.00835039	Lyrm2	108755
ENSMUSG00000018387	27.9733	-1.20965	0.44732	0.000288668	0.00697622	Shroom1	71774
ENSMUSG00000023861	778.99	-1.2079	0.201237	1.11895e-10	2.82791e-08	Mpc1	55951
ENSMUSG00000058152	8.71004	1.20723	0.942588	0.00431871	0.0479139	Chsy3	78923
ENSMUSG00000033295	53.779	-1.20482	0.408587	0.000139988	0.00393843	Ptprf	19268
ENSMUSG00000027559	7568.81	1.20385	0.326673	1.12522e-05	0.000544743	Car3	12350
ENSMUSG00000076431	114.599	1.20206	0.308518	5.02679e-06	0.000290551	Sox4	20677
ENSMUSG00000035842	22.9056	1.18471	0.373156	7.0491e-05	0.00229496	Ddx11	320209
ENSMUSG00000047617	216.783	-1.17845	0.136531	3.51216e-19	4.36415e-16	Paxx	227622
ENSMUSG00000027171	10.9582	1.17693	0.625275	0.00195037	0.0272048	Prrg4	228413
ENSMUSG00000001313	28.8094	-1.17513	0.361457	5.49316e-05	0.00187863	Rnd2	11858
ENSMUSG00000038663	104.697	-1.17458	0.35592	4.54214e-05	0.00161642	Fsd2	244091
ENSMUSG00000033685	688.015	1.1733	0.185649	1.58078e-11	4.365e-09	Ucp2	22228
ENSMUSG00000047407	53.0852	1.1672	0.460684	0.000450789	0.0095093	Tgif1	21815
ENSMUSG00000003528	3560.01	-1.16682	0.279973	1.65422e-06	0.000115262	Slc25a1	13358
ENSMUSG00000031939	277.389	1.16616	0.152092	1.07041e-15	6.93953e-13	Taf1d	75316
ENSMUSG00000056394	27.4408	1.16373	0.368588	7.57323e-05	0.00241808	Lig1	16881
ENSMUSG00000030340	14.7601	1.15847	0.56168	0.00139132	0.0217235	Scnn1a	20276
ENSMUSG00000020532	25122	-1.158	0.381534	0.000108874	0.00318318	Acaca	107476
ENSMUSG00000029581	401.572	1.15463	0.192578	1.1605e-10	2.88405e-08	Fscn1	14086
ENSMUSG00000098882	61.848	-1.15116	0.350526	4.85194e-05	0.00171439	Mir6392	102466642
ENSMUSG00000035948	656.105	-1.151	0.174294	2.38027e-12	8.254e-10	Acss3	380660
ENSMUSG00000021806	299.574	1.15036	0.214979	5.58751e-09	8.50157e-07	Nid2	18074
ENSMUSG00000098557	767.73	1.15016	0.138236	5.08625e-18	5.05607e-15	Kctd12	239217
ENSMUSG00000031304	23.9703	1.14863	0.53383	0.00115028	0.0189315	Il2rg	16186
ENSMUSG00000026567	117.291	-1.14501	0.596182	0.00171278	0.0250573	Adcy10	271639
ENSMUSG00000030218	25.9939	-1.14343	0.520331	0.00101232	0.0172709	Mgp	17313
ENSMUSG00000041827	11.0326	1.13433	0.642601	0.0024404	0.0320042	Oasl1	231655
ENSMUSG00000081058	25.7839	1.1334	0.409327	0.000247676	0.00623833	H3c15	97114
ENSMUSG00000025498	92.3835	1.13057	0.248429	2.98914e-07	2.63734e-05	Irf7	54123
ENSMUSG00000026888	380.6	1.12433	0.188713	1.54437e-10	3.59814e-08	Grb14	50915
ENSMUSG00000026956	61.2477	1.12234	0.334303	3.91604e-05	0.0014242	Uap1l1	227620
ENSMUSG00000019139	174.255	-1.12077	0.232137	6.90765e-08	7.05479e-06	Isyna1	71780
ENSMUSG00000026536	17.0506	1.12073	0.839116	0.0042544	0.0474389	Ifi211	381308
ENSMUSG00000047180	61.305	1.11731	0.399481	0.000231922	0.00590135	Neurl3	214854
ENSMUSG00000073421	298.201	1.11188	0.245535	3.06111e-07	2.66925e-05	H2-Ab1	14961
ENSMUSG00000061740	702.593	-1.11133	0.118396	4.00005e-22	9.94079e-19	Cyp2d22	56448
ENSMUSG00000053279	44.775	-1.10778	0.524229	0.00127446	0.0204118	Aldh1a1	11668
ENSMUSG00000024164	3079.54	1.09856	0.170997	8.80178e-12	2.67844e-09	C3	12266
ENSMUSG00000000290	90.0463	1.09558	0.349775	8.3935e-05	0.0025964	Itgb2	16414
ENSMUSG00000022952	65.0892	1.09465	0.684396	0.00307186	0.0371789	Runx1	12394
ENSMUSG00000030731	77.7267	-1.09301	0.265057	2.11769e-06	0.000140969	Syt3	20981
ENSMUSG00000105096	14.9105	1.08808	0.788303	0.00412921	0.0463984	Gbp10	626578
ENSMUSG00000030790	13.9956	1.08714	0.742969	0.00383516	0.0441933	Adm	11535
ENSMUSG00000020902	161.492	-1.08688	0.286798	7.94151e-06	0.000414042	Ntn1	18208
ENSMUSG00000021094	497.429	-1.08667	0.154132	1.1131e-13	5.35401e-11	Dhrs7	66375
ENSMUSG00000031710	17900.4	-1.08667	0.125945	4.01281e-19	4.60269e-16	Ucp1	22227
ENSMUSG00000045659	32.331	1.08633	0.404041	0.000315697	0.00734189	Plekha7	233765
ENSMUSG00000055137	45.0575	-1.08266	0.406341	0.000340806	0.00772304	Sugct	192136
ENSMUSG00000022206	2037.65	1.08174	0.190933	8.97203e-10	1.71515e-07	Npr3	18162
ENSMUSG00000021136	459.637	-1.07895	0.175501	4.88794e-11	1.27867e-08	Smoc1	64075
ENSMUSG00000019122	49.2073	1.07669	0.619159	0.00252568	0.0327766	Ccl9	20308
ENSMUSG00000039611	178.548	-1.07502	0.191149	1.0592e-09	1.99921e-07	Pgap4	67063
ENSMUSG00000024713	119.878	1.07116	0.343007	8.7961e-05	0.0026932	Pcsk5	18552
ENSMUSG00000047246	33.4778	1.06925	0.33868	7.56944e-05	0.00241808	H2bc6	319179
ENSMUSG00000052727	325.348	1.06367	0.199584	6.84173e-09	9.80933e-07	Map1b	17755
ENSMUSG00000024338	46.1476	1.06366	0.306942	2.80212e-05	0.00109093	Psmb8	16913
ENSMUSG00000046794	2162.2	-1.06052	0.308078	2.84426e-05	0.00109588	Ppp1r3b	244416
ENSMUSG00000105504	60.8246	1.06037	0.395238	0.000327624	0.0075092	Gbp5	229898
ENSMUSG00000020427	128.065	-1.05731	0.249265	1.25588e-06	9.17961e-05	Igfbp3	16009
ENSMUSG00000038811	43.838	1.05294	0.371873	0.000216225	0.00554927	Gngt2	14710
ENSMUSG00000030270	34.3129	-1.04783	0.347303	0.000125789	0.00362094	Cpne9	211232
ENSMUSG00000079523	11.9738	1.04772	0.697667	0.00369607	0.0429556	Tmsb10	19240
ENSMUSG00000027075	30.7796	1.039	0.59782	0.00261997	0.0334759	Slc43a1	72401
ENSMUSG00000020593	5636.06	-1.0381	0.182436	7.89259e-10	1.56637e-07	Lpin1	14245
ENSMUSG00000048445	42.0954	-1.03575	0.336112	0.000100791	0.00300967	Ccdc57	71276
ENSMUSG00000026315	17.2048	1.03294	0.662118	0.00349439	0.0409951	Serpinb8	20725
ENSMUSG00000022673	45.046	1.0235	0.28804	2.07225e-05	0.000877824	Mcm4	17217
ENSMUSG00000038151	23.5956	1.01787	0.51145	0.00172734	0.0251714	Prdm1	12142
ENSMUSG00000022299	322.908	-1.01235	0.152059	1.73814e-12	6.64551e-10	Slc25a32	69906
ENSMUSG00000006575	44.4437	1.01227	0.377553	0.000345036	0.00777166	Rundc3a	51799
ENSMUSG00000058258	140.515	-1.01201	0.252074	3.3273e-06	0.000206722	Idi1	319554
ENSMUSG00000036875	21.8871	1.01185	0.597554	0.00289364	0.0359262	Dna2	327762
ENSMUSG00000045005	47.693	1.0095	0.289234	2.56674e-05	0.00101705	Fzd5	14367
ENSMUSG00000024900	230.941	1.00779	0.192357	1.03393e-08	1.38891e-06	Cpt1a	12894
ENSMUSG00000032902	2052.04	-1.00684	0.123833	2.86856e-17	2.51607e-14	Slc16a1	20501
ENSMUSG00000022389	954.956	-1.00661	0.248371	2.82795e-06	0.000179437	Tef	21685
ENSMUSG00000034917	33.8639	-1.00642	0.577072	0.0025876	0.0332332	Tjp3	27375
ENSMUSG00000024610	1081.01	1.00619	0.287832	2.56791e-05	0.00101705	Cd74	16149
ENSMUSG00000023092	1050.49	-1.00489	0.232301	8.49859e-07	6.40013e-05	Fhl1	14199
ENSMUSG00000028037	19.8546	1.0045	0.492204	0.00157809	0.0237206	Ifi44	99899
ENSMUSG00000036882	20.9371	1.00369	0.50922	0.00181134	0.0259218	Arhgap33	233071
ENSMUSG00000055254	1375.48	-1.00301	0.102521	8.39867e-24	2.50465e-20	Ntrk2	18212
ENSMUSG00000001555	53.6461	1.00068	0.312881	7.25549e-05	0.00234678	Fkbp10	14230
ENSMUSG00000052713	95.2952	1.0001	0.264252	8.97214e-06	0.000453203	Zfp608	269023
ENSMUSG00000042029	54.629	0.999873	0.285765	2.50693e-05	0.00100486	Ncapg2	76044
ENSMUSG00000041859	54.6588	0.999068	0.271461	1.32238e-05	0.000623988	Mcm3	17215
ENSMUSG00000029513	264.14	-0.99643	0.195422	2.09695e-08	2.56292e-06	Prkab1	19079
ENSMUSG00000078234	3310.93	-0.995598	0.142502	1.84639e-13	8.09752e-11	Klhdc7a	242721
ENSMUSG00000020826	142.493	0.994193	0.234261	1.278e-06	9.25314e-05	Nos2	18126
ENSMUSG00000038894	568.471	0.993816	0.504483	0.00177974	0.0256581	Irs2	384783
ENSMUSG00000031827	53.8543	0.992771	0.378925	0.000410203	0.00885171	Cotl1	72042
ENSMUSG00000041219	19.984	0.992228	0.591389	0.00303717	0.0369391	Arhgap11a	228482
ENSMUSG00000026821	231.246	0.991153	0.39998	0.000584642	0.0114705	Ralgds	19730
ENSMUSG00000056486	75.4915	-0.989118	0.293486	4.02456e-05	0.00145656	Chn1	108699
ENSMUSG00000038147	37.8007	0.988276	0.538078	0.00235161	0.0310858	Cd84	12523
ENSMUSG00000064105	407.198	-0.987734	0.16669	2.10501e-10	4.61584e-08	Cnnm2	94219
ENSMUSG00000036427	5257.44	-0.984951	0.116651	2.30366e-18	2.45356e-15	Gpi1	14751
ENSMUSG00000027931	680.617	0.984676	0.129731	2.21344e-15	1.32019e-12	Npr1	18160
ENSMUSG00000024043	32.6689	0.982178	0.461037	0.00133273	0.0210512	Arhgap28	268970
ENSMUSG00000022306	27.9157	0.98019	0.366241	0.000371939	0.00828996	Zfpm2	22762
ENSMUSG00000050147	32.1609	0.98009	0.399738	0.000651241	0.0124452	F2rl3	14065
ENSMUSG00000051817	35.7468	0.979909	0.422127	0.000871333	0.0154488	Sox12	20667
ENSMUSG00000024501	80.1837	0.979413	0.339643	0.000194574	0.00511693	Dpysl3	22240
ENSMUSG00000026979	35.9061	0.97924	0.463167	0.0013845	0.0216396	Psd4	215632
ENSMUSG00000052565	33.7804	0.978964	0.427937	0.000942128	0.016316	H1f3	14957
ENSMUSG00000028780	60.1046	-0.978591	0.448405	0.00117416	0.0192437	Sema3c	20348
ENSMUSG00000054863	24.9948	-0.975425	0.459866	0.00136097	0.021339	Tafa5	106014
ENSMUSG00000035208	25.5614	0.970486	0.517485	0.00222009	0.0298837	Slfn8	276950
ENSMUSG00000026986	46.0208	-0.969842	0.295172	5.42986e-05	0.00186125	Hnmt	140483
ENSMUSG00000039634	54.5721	-0.968057	0.355239	0.00030351	0.00716739	Zfp189	230162
ENSMUSG00000071266	29.1376	-0.967589	0.398078	0.000672369	0.0126673	Zfp946	74149
ENSMUSG00000030986	349.608	-0.96613	0.189431	2.14965e-08	2.58653e-06	Dhx32	101437
ENSMUSG00000041351	381.389	-0.96291	0.20651	1.95718e-07	1.80145e-05	Rap1gap	110351
ENSMUSG00000050390	196.382	0.962112	0.245983	5.39847e-06	0.000307042	C77080	97130
ENSMUSG00000017861	17.8113	0.96069	0.514959	0.00226654	0.0302564	Mybl2	17865
ENSMUSG00000015340	76.8752	0.960549	0.372729	0.000475653	0.00987852	Cybb	13058
ENSMUSG00000076617	110.533	0.95964	0.38563	0.000593378	0.0116114	Ighm	16019
ENSMUSG00000018008	116.53	0.955583	0.303538	8.86719e-05	0.00270386	Cyth4	72318
ENSMUSG00000038949	931.506	-0.955379	0.150339	1.52662e-11	4.295e-09	Cnst	226744
ENSMUSG00000036885	24.9656	0.954403	0.423799	0.00104503	0.0177073	Arhgef26	622434
ENSMUSG00000066113	40.6165	-0.952326	0.467268	0.00165179	0.0244829	Adamtsl1	77739
ENSMUSG00000032112	77.8292	-0.951188	0.30034	8.17773e-05	0.00255101	Trappc4	60409
ENSMUSG00000021273	365.51	-0.948751	0.20601	2.47073e-07	2.23279e-05	Fdft1	14137
ENSMUSG00000052914	84.9058	-0.944197	0.232745	3.04019e-06	0.000192086	Cyp2j6	13110
ENSMUSG00000024935	36.5689	-0.942454	0.518079	0.00229765	0.0305895	Slc1a1	20510
ENSMUSG00000020255	275.191	0.941795	0.202519	2.06578e-07	1.88975e-05	Nopchap1	28109
ENSMUSG00000042225	21.2544	0.941473	0.457234	0.00161851	0.0241095	Ammecr1	56068
ENSMUSG00000020042	17.7452	0.9401	0.533504	0.00280808	0.0351653	Abtb3	74007
ENSMUSG00000025503	1494.03	-0.938784	0.145934	7.66065e-12	2.37975e-09	Taldo1	21351
ENSMUSG00000036594	285.326	0.936933	0.278199	4.34633e-05	0.00156164	H2-Aa	14960
ENSMUSG00000029516	41.1515	0.935664	0.349047	0.000358541	0.00806366	Cit	12704
ENSMUSG00000020917	24393.7	-0.934619	0.48578	0.00204051	0.0281723	Acly	104112
ENSMUSG00000037977	70.1782	-0.934444	0.491111	0.00210588	0.028861	6430571L13Rik	235599
ENSMUSG00000049502	153.659	0.929329	0.180035	1.63901e-08	2.0938e-06	Dtx3l	209200
ENSMUSG00000074918	283.816	-0.926821	0.163321	8.83105e-10	1.71013e-07	Inafm2	100043272
ENSMUSG00000032285	89.1816	-0.924247	0.28342	6.1755e-05	0.00207862	Dnaja4	58233
ENSMUSG00000032492	181.16	-0.924171	0.291841	8.41032e-05	0.0025964	Pth1r	19228
ENSMUSG00000027322	101.761	0.920569	0.435849	0.00147216	0.0225561	Siglec1	20612
ENSMUSG00000024529	333.608	-0.920521	0.246507	1.1097e-05	0.000538983	Lox	16948
ENSMUSG00000030589	26.2978	0.919473	0.51348	0.00268316	0.0340378	Rasgrp4	233046
ENSMUSG00000045312	104	0.918424	0.284094	6.89869e-05	0.00225636	Lhfpl2	218454
ENSMUSG00000095061	41.4859	-0.918187	0.462537	0.00183924	0.026244	E030018B13Rik	381994
ENSMUSG00000030683	26.2652	0.918146	0.444865	0.00161383	0.0241095	Sez6l2	233878
ENSMUSG00000030924	58.2031	0.918053	0.315758	0.000191677	0.00506755	Rexo5	434234
ENSMUSG00000018927	43.6687	0.917723	0.455669	0.00178098	0.0256581	Ccl6	20305
ENSMUSG00000043487	28.4972	0.917509	0.37305	0.000667615	0.012601	Acot6	217700
ENSMUSG00000026274	14.5518	0.916707	0.533499	0.00304162	0.036949	Pask	269224
ENSMUSG00000027490	29.8532	0.914367	0.576861	0.0036472	0.0425203	E2f1	13555
ENSMUSG00000079017	52.413	0.912912	0.370965	0.000659865	0.0125341	Ifi27l2a	76933
ENSMUSG00000028958	37.7985	-0.910313	0.31365	0.000196276	0.00515259	Tmub1	64295
ENSMUSG00000037321	141.558	0.909624	0.24124	1.00701e-05	0.000500516	Tap1	21354
ENSMUSG00000007080	26.7668	0.905959	0.503448	0.00267237	0.0339913	Pole	18973
ENSMUSG00000078496	73.8912	-0.904739	0.248992	1.6714e-05	0.000746176	Zfp982	195531
ENSMUSG00000028581	172.283	0.902994	0.482351	0.00231095	0.0306827	Laptm5	16792
ENSMUSG00000046275	2438.48	-0.901445	0.167555	4.73529e-09	7.27916e-07	Trarg1	237858
ENSMUSG00000020212	20.3854	0.898043	0.423378	0.00148235	0.0226237	Mdm1	17245
ENSMUSG00000032841	48.6737	0.897439	0.386159	0.000932693	0.0162091	Prr5l	72446
ENSMUSG00000025006	2303.96	-0.896989	0.129238	2.6269e-13	1.11914e-10	Sorbs1	20411
ENSMUSG00000041607	362.591	-0.895963	0.189457	1.48154e-07	1.42524e-05	Mbp	17196
ENSMUSG00000041308	318.536	0.893963	0.140563	1.44563e-11	4.14534e-09	Sntb2	20650
ENSMUSG00000031578	15.6388	-0.893626	0.539839	0.00335112	0.0396295	Mak16	67920
ENSMUSG00000022365	719.265	-0.892391	0.173678	1.78861e-08	2.26017e-06	Derl1	67819
ENSMUSG00000028551	129.821	0.89178	0.192976	2.58266e-07	2.30599e-05	Cdkn2c	12580
ENSMUSG00000027641	35.9171	0.890777	0.350455	0.0005503	0.0109994	Rbl1	19650
ENSMUSG00000027624	1008.97	0.889141	0.126663	1.61397e-13	7.2927e-11	Epb41l1	13821
ENSMUSG00000027215	77.4775	0.889129	0.212927	1.94385e-06	0.00013357	Cd82	12521
ENSMUSG00000034810	155.107	-0.888348	0.230456	7.10308e-06	0.000376918	Scn7a	20272
ENSMUSG00000073409	220.028	0.886421	0.316125	0.000261794	0.00648441	H2-Q6	110557
ENSMUSG00000021998	201.15	0.884958	0.318252	0.000294058	0.00703805	Lcp1	18826
ENSMUSG00000074657	18.6807	-0.88492	0.545628	0.00358792	0.0419275	Kif5a	16572
ENSMUSG00000009614	219.474	-0.884083	0.165182	6.15169e-09	9.08196e-07	Sardh	192166
ENSMUSG00000030123	2212.5	0.882698	0.165821	7.08752e-09	1.0065e-06	Plxnd1	67784
ENSMUSG00000040061	22.0314	0.881899	0.503996	0.00297363	0.0365237	Plcb2	18796
ENSMUSG00000027316	29.6581	0.879445	0.431615	0.00188321	0.0265805	Gfra4	14588
ENSMUSG00000028737	407.182	0.879089	0.206211	1.36304e-06	9.77133e-05	Aldh4a1	212647
ENSMUSG00000002831	18229	-0.875542	0.157719	1.95731e-09	3.35466e-07	Plin4	57435
ENSMUSG00000021701	109.202	0.874553	0.310781	0.00026248	0.0064862	Plk2	20620
ENSMUSG00000029718	474.057	0.871458	0.183876	1.47088e-07	1.42418e-05	Pcolce	18542
ENSMUSG00000032060	90.9261	-0.871145	0.427923	0.00176127	0.0254654	Cryab	12955
ENSMUSG00000050721	257.83	0.871098	0.401995	0.00135122	0.0212308	Plekho2	102595
ENSMUSG00000057123	30.0345	-0.869316	0.485564	0.00272961	0.0344925	Gja5	14613
ENSMUSG00000031373	182.173	-0.869099	0.271991	7.72234e-05	0.00246042	Car5b	56078
ENSMUSG00000032018	515.591	-0.865091	0.24619	2.64351e-05	0.0010373	Sc5d	235293
ENSMUSG00000024349	58.2317	0.864814	0.469294	0.00255071	0.0329581	Sting1	72512
ENSMUSG00000058022	131.516	0.862401	0.328248	0.0004575	0.00960814	Adtrp	109254
ENSMUSG00000055413	49.5833	0.860879	0.500169	0.00314766	0.0377897	H2-Q5	15016
ENSMUSG00000019838	230.892	-0.860735	0.180888	1.34763e-07	1.33076e-05	Slc16a10	72472
ENSMUSG00000030116	30.9156	-0.860415	0.431603	0.00194006	0.0271117	Mfap5	50530
ENSMUSG00000043192	49.7945	-0.859041	0.311623	0.000311286	0.00730959	Gpi-ps	669429
ENSMUSG00000027639	229.265	0.858118	0.216235	4.70638e-06	0.00028003	Samhd1	56045
ENSMUSG00000045917	261.003	-0.857374	0.144319	2.05679e-10	4.57742e-08	Tmem268	230279
ENSMUSG00000005672	233.896	-0.855542	0.378637	0.00111678	0.0185851	Kit	16590
ENSMUSG00000001128	106.776	0.855288	0.309817	0.000315873	0.00734189	Cfp	18636
ENSMUSG00000027381	48.7046	0.854987	0.284947	0.000157408	0.00433047	Bcl2l11	12125
ENSMUSG00000045094	80.8052	0.854367	0.438398	0.00207977	0.0286204	Arhgef37	328967
ENSMUSG00000040428	38.729	-0.854178	0.456311	0.00245909	0.0321927	Plekha4	69217
ENSMUSG00000028961	3422.75	-0.853981	0.273064	0.000100921	0.00300967	Pgd	110208
ENSMUSG00000060429	247.568	-0.850723	0.220607	7.37265e-06	0.000389836	Sntb1	20649
ENSMUSG00000028649	5905.92	0.849024	0.132362	1.34748e-11	4.01847e-09	Macf1	11426
ENSMUSG00000033220	33.9445	0.845901	0.478221	0.00301214	0.0367881	Rac2	19354
ENSMUSG00000041696	1197.25	-0.843777	0.140443	1.38221e-10	3.27144e-08	Rasl12	70784
ENSMUSG00000058099	52.6218	0.843506	0.309549	0.000361142	0.00809702	Nfam1	74039
ENSMUSG00000059248	1464.6	-0.842148	0.11471	1.59472e-14	8.49248e-12	Septin9	53860
ENSMUSG00000044037	460.242	-0.84188	0.126062	1.81736e-12	6.77468e-10	Als2cl	235633
ENSMUSG00000026489	9317.11	-0.840549	0.158097	6.71068e-09	9.71486e-07	Coq8a	67426
ENSMUSG00000059811	452.021	-0.840026	0.186773	4.76895e-07	3.88578e-05	Atl2	56298
ENSMUSG00000023828	334.109	-0.836966	0.148756	1.36495e-09	2.48204e-07	Slc22a3	20519
ENSMUSG00000070327	1520.6	0.834656	0.107082	5.05894e-16	3.59209e-13	Rnf213	672511
ENSMUSG00000030323	83.6179	0.834317	0.243787	3.91379e-05	0.0014242	Ift122	81896
ENSMUSG00000032311	874.496	-0.8336	0.144765	5.82495e-10	1.18981e-07	Nrg4	83961
ENSMUSG00000028944	779.734	0.83151	0.208224	4.80006e-06	0.000283078	Prkag2	108099
ENSMUSG00000026586	152.448	0.830337	0.309983	0.000396126	0.00868624	Prrx1	18933
ENSMUSG00000061119	96.4873	0.829297	0.212216	6.3847e-06	0.000348655	Prcp	72461
ENSMUSG00000024998	207.52	0.824461	0.175607	1.93742e-07	1.80145e-05	Plce1	74055
ENSMUSG00000028268	85.2692	0.823858	0.295651	0.000296406	0.00706025	Gbp3	55932
ENSMUSG00000041653	1614.11	-0.823458	0.226142	1.78266e-05	0.000779508	Pnpla3	116939
ENSMUSG00000045932	38.9831	0.823396	0.351485	0.000963779	0.016633	Ifit2	15958
ENSMUSG00000006517	52.0526	-0.821408	0.336826	0.000762299	0.0139966	Mvd	192156
ENSMUSG00000030055	26.6041	0.817912	0.450047	0.00285917	0.0357062	Rab43	69834
ENSMUSG00000026360	369.615	0.811966	0.459163	0.00311413	0.0374776	Rgs2	19735
ENSMUSG00000051375	702.66	0.811456	0.165153	6.75451e-08	6.94596e-06	Pcdh1	75599
ENSMUSG00000022203	79.9404	0.811448	0.297972	0.000361653	0.00809702	Efs	13644
ENSMUSG00000084883	138.171	0.809556	0.164885	6.72898e-08	6.94596e-06	Ccdc85c	668158
ENSMUSG00000031274	93.0541	0.809253	0.312952	0.000531166	0.0107466	Col4a5	12830
ENSMUSG00000009394	57.9812	-0.809222	0.399517	0.00193553	0.0270992	Syn2	20965
ENSMUSG00000040618	149.46	0.809178	0.205554	5.74396e-06	0.000323201	Pck2	74551
ENSMUSG00000029482	2798.73	-0.808945	0.319081	0.000600084	0.0117119	Aacs	78894
ENSMUSG00000032114	172.272	-0.808075	0.20675	6.29093e-06	0.000345329	Slc37a4	14385
ENSMUSG00000001588	26.7595	0.80796	0.47906	0.00357119	0.0417975	Acap1	216859
ENSMUSG00000049892	189.142	-0.804322	0.276335	0.000212172	0.0054777	Rasd1	19416
ENSMUSG00000087478	42.2383	-0.802856	0.426599	0.00257727	0.0331862	4930506C21Rik	75060
ENSMUSG00000000317	254.973	0.801587	0.40511	0.00216377	0.0293576	Bcl6b	12029
ENSMUSG00000034265	77.4596	0.801315	0.300537	0.000437212	0.00933114	Zdhhc14	224454
ENSMUSG00000039934	35.6888	0.800106	0.401364	0.00213798	0.0291232	Gsap	212167
ENSMUSG00000029605	17.8178	0.794377	0.469017	0.00362984	0.0423509	Oas1b	23961
ENSMUSG00000024063	119.581	0.794327	0.223123	2.47637e-05	0.000995286	Lbh	77889
ENSMUSG00000035566	80.7873	0.794073	0.334539	0.000920385	0.0160701	Pcdh17	219228
ENSMUSG00000039158	120.995	0.790274	0.212354	1.37969e-05	0.000642893	Akna	100182
ENSMUSG00000026547	316.036	0.789925	0.249348	8.89434e-05	0.0027066	Tagln2	21346
ENSMUSG00000048865	74.3703	0.789807	0.343879	0.00110156	0.0183935	Arhgap30	226652
ENSMUSG00000027792	273.497	-0.788839	0.175311	4.98593e-07	4.0405e-05	Bche	12038
ENSMUSG00000016494	252.663	0.785773	0.201494	6.82752e-06	0.000364893	Cd34	12490
ENSMUSG00000034947	168.136	0.78521	0.182952	1.25585e-06	9.17961e-05	Tmem106a	217203
ENSMUSG00000030244	264.191	-0.783915	0.216949	2.00313e-05	0.00085339	Gys2	232493
ENSMUSG00000062619	28.6279	-0.783874	0.411152	0.00256933	0.0331125	2310039H08Rik	67101
ENSMUSG00000050860	69.3884	0.780681	0.31336	0.000712053	0.0132718	Phospho1	237928
ENSMUSG00000049804	75.3082	0.777103	0.319948	0.000835411	0.0149721	Armcx4	100503043
ENSMUSG00000024300	93.1553	0.776967	0.430806	0.00310292	0.0373729	Myo1f	17916
ENSMUSG00000045294	1815.04	0.77515	0.200207	7.88672e-06	0.000412628	Insig1	231070
ENSMUSG00000039911	413.187	-0.774997	0.257291	0.000161129	0.00440842	Spsb1	74646
ENSMUSG00000052384	116.301	0.77304	0.249863	0.000124375	0.00358716	Nrros	224109
ENSMUSG00000031245	39.1108	-0.772564	0.373746	0.00188568	0.0265805	Hmgn5	50887
ENSMUSG00000089862	33.5526	-0.771205	0.403112	0.00249468	0.0324875	Umad1	100036521
ENSMUSG00000020241	1126.59	0.771067	0.228479	4.99291e-05	0.00174764	Col6a2	12834
ENSMUSG00000026043	7388.03	0.771007	0.369913	0.00182946	0.0261544	Col3a1	12825
ENSMUSG00000035640	45.0403	0.76982	0.312481	0.000741883	0.0137078	Cbarp	100503659
ENSMUSG00000086446	77.8541	0.768076	0.419114	0.00288201	0.0358712	Prkag2os1	71161
ENSMUSG00000055675	410.663	-0.766824	0.221866	3.74832e-05	0.00137662	Kbtbd11	74901
ENSMUSG00000050989	117.33	0.766715	0.20689	1.50375e-05	0.000683609	Selenon	74777
ENSMUSG00000028776	591.692	0.766691	0.213328	2.31573e-05	0.000951266	Tinagl1	94242
ENSMUSG00000025381	96.7733	-0.766082	0.247988	0.000132037	0.00375011	Cnpy2	56530
ENSMUSG00000041836	101.411	0.762921	0.369769	0.0019043	0.0267373	Ptpre	19267
ENSMUSG00000074682	45.1924	0.762712	0.346375	0.00146747	0.022535	Zcchc3	67917
ENSMUSG00000032440	1277.28	-0.762062	0.163823	2.98618e-07	2.63734e-05	Tgfbr2	21813
ENSMUSG00000031842	63.2843	-0.761411	0.287456	0.000483851	0.0100065	Pde4c	110385
ENSMUSG00000006442	130.797	0.761398	0.230882	6.68366e-05	0.00220939	Srm	20810
ENSMUSG00000041515	90.4882	0.760543	0.330614	0.00116139	0.0190892	Irf8	15900
ENSMUSG00000005057	1445.5	-0.759963	0.139371	4.15755e-09	6.73839e-07	Sh2b2	23921
ENSMUSG00000048878	295.749	-0.757623	0.180444	1.99115e-06	0.000134955	Hexim1	192231
ENSMUSG00000018381	87.7744	0.754482	0.328574	0.00118875	0.0193721	Abi3	66610
ENSMUSG00000078853	62.0843	0.753718	0.443984	0.00378913	0.0438322	Igtp	16145
ENSMUSG00000034055	194.587	-0.753687	0.237898	0.000101607	0.00301205	Phka1	18679
ENSMUSG00000066607	70.0751	-0.753528	0.337357	0.00135067	0.0212308	Insyn1	319477
ENSMUSG00000036887	60.5278	0.752223	0.398016	0.0027613	0.0347751	C1qa	12259
ENSMUSG00000022587	627.223	0.751774	0.205765	1.85177e-05	0.000802669	Ly6e	17069
ENSMUSG00000036565	272.071	0.751079	0.139262	6.23616e-09	9.11641e-07	Ttyh3	78339
ENSMUSG00000028339	872.705	0.750542	0.247145	0.000149488	0.00415861	Col15a1	12819
ENSMUSG00000071226	392.658	0.747861	0.160693	2.57376e-07	2.30599e-05	Cecr2	330409
ENSMUSG00000028128	224.599	-0.747056	0.208304	2.39976e-05	0.000969726	F3	14066
ENSMUSG00000037697	419.057	0.744392	0.197442	1.2009e-05	0.000579505	Ddhd1	114874
ENSMUSG00000031958	746.68	-0.743861	0.114704	7.55215e-12	2.37975e-09	Ldhd	52815
ENSMUSG00000039620	51.6001	0.743436	0.370497	0.00219601	0.0296972	Trmt9b	319582
ENSMUSG00000021186	117.185	-0.743366	0.217535	4.46967e-05	0.00159826	Fbln5	23876
ENSMUSG00000024646	260.077	-0.743288	0.198286	1.27194e-05	0.000607879	Cyb5a	109672
ENSMUSG00000025203	3151.23	0.742583	0.444635	0.00389586	0.0444456	Scd2	20250
ENSMUSG00000038776	159.921	-0.740496	0.198695	1.43554e-05	0.000656604	Ephx1	13849
[truncated: 841 more rows]

## Sheet: Supp. Table 5
ENSEMBL	Chromosome	Position	Type	DMP-DEG correlation	DMP-DEG correlation p-value	DMP mean log2 FC	DMP p-value	DMR mean log2 FC	DMR p-value	DEG log2 FC	DEG FDR	Symbol	Regulation	Assigned cell type
[truncated: 3,142 more rows]

[truncated: 5 more sheets: Supp. Table 6, Supp. Table 7, Supp. Table 8, Suppl. Table 9, Suppl. Table 10]
